# Supplementary material for: Histone demethylase KDM2A is a selective vulnerability of cancers relying on alternative telomere maintenance
Source: Nat Commun. 2023 Mar 29;14:1756. doi: 10.1038/s41467-023-37480-2 (PMC10060224; doi:10.1038/s41467-023-37480-2)
Supplement: Supplementary file 5 — Supplementary Data 1 [file 41467_2023_37480_MOESM5_ESM.xlsx]

## Sheet: Table 1
gene	IMR90-T#1	IMR90-T#2	ALT#1	ALT#2	ALT#3
	log2FC
ACTL6A	-4.021	-4.129	-5.984	-5.153	-5.352
AKAP8	0.187	-0.475	-1.261	-1.816	-1.285
AKAP8L	-0.405	0.353	-1.029	-1.013	-0.658
APBB1	0.275	0.469	-1.09	-0.83	0.17
ARID4A	-0.05	-0.129	-1.875	-0.919	0.125
ARID4B	0.88	-0.082	-1.627	0.306	-1.404
ARID5B	-0.084	0.077	-0.008	-1.037	-0.667
ARRB1	0.227	0.038	-2.099	-1.69	-0.657
ASH1L	-0.359	-0.073	-1.138	-0.426	-0.089
ASH2L	-0.532	-0.601	-3.574	-2.4	-4.461
ASXL1	-0.388	-0.275	-0.685	-1.543	-0.805
ATF2	0.275	0.004	-1.641	0.567	0.09
ATG5	-0.952	-0.446	-1.106	-1.028	-1.029
ATM	-0.951	-0.35	-3.776	-2.339	-2.814
ATRX	-1.194	-0.207	-0.11	-0.151	-0.143
ATXN3L	0.277	0.456	0.173	0.048	-0.167
ATXN7	0.547	0.412	0.141	-0.026	-0.001
ATXN7L3	-1.888	-1.649	-3.424	-0.652	-1.688
AURKA	-2.95	-2.103	-3.745	-3.772	-3.818
AURKB	-4.309	-3.302	-4.823	-4.593	-4.671
AURKC	-0.399	0.109	0.046	0.064	0.588
AUTS2	0.144	0.405	0.11	0.063	-0.285
BAP1	-2.379	-2.131	-2.228	0.012	-2.934
BAZ1B	-1.258	-0.789	0.009	-1.866	-1.29
BAZ2A	-0.737	-0.191	-0.482	-0.011	0.392
BCL6	-1.109	-0.617	-1.769	-1.499	-1.249
BCOR	-0.171	0.2	-1.058	0.382	0.275
BEND3	-0.317	0.151	-1.165	-0.25	-0.328
BMI1	0.2	0.508	-1.151	-0.592	-0.02
BRCA1	-1.674	-1.604	-2.522	-0.698	-2.217
BRCA2	-1.22	-1.4	-2.591	-0.643	-1.701
BRCC3	-0.027	0.248	-0.805	0.548	-1.354
BRD1	0.076	0.164	-1.034	0.014	-0.474
BRD7	0.745	0.726	0.988	0.165	1.683
BRD8	-1.476	-0.709	-2.278	-2.334	-0.888
BRMS1	0.054	0.1	-1.128	-1.645	-0.224
BRMS1L	-0.398	-0.222	-1.214	-1.553	-1.013
BRPF1	-1.842	-1.035	-1.402	-2.91	-1.881
BRPF3	0.335	-0.147	-1.589	-1.3	-0.554
C6orf89	-0.237	0.113	-0.232	-0.713	0.197
CAMK2D	0.613	0.306	-0.659	0.066	-0.162
CARM1	-1.941	-0.015	-3.051	-3.882	-3.858
CBX8	0.134	0.125	-0.068	-0.045	0.304
CCNA2	-4.256	-3.796	-4.346	-6.484	-4.576
CCNB1	-2.662	-1.111	-2.425	-3.476	-3.669
CDC73	-2.379	-2.347	-4.512	-3.87	-3.836
CDK1	-5.047	-4.148	-6.808	-6.118	-6.49
CDK2	-3.89	-2.836	-5.169	-5.656	-4.658
CDK9	-3.846	-3.295	-6.374	-5.86	-5.345
CDY1	0.61	0.241	-0.166	0.257	0.514
CDY2A	0.576	0.852	-0.808	-0.167	0.344
CDYL	-0.415	0.283	0.184	-0.428	-0.869
CHD3	-0.004	0.043	-0.444	-0.12	0.128
CHD4	-4.338	-3.655	-5.495	-5.515	-4.588
CHD5	0.147	0.33	0.118	-1.065	0.032
CHEK1	-3.375	-2.876	-3.639	-5.498	-4.497
CHEK2	0.289	0.216	-0.737	1.022	-0.304
CHTOP	0.585	0.318	-1.861	-0.797	-0.244
CLOCK	0.184	0.417	-0.052	0.62	0.355
CNOT6	0.292	0.084	-1.108	-0.963	-0.039
COPRS	-0.508	-0.308	0.091	1.207	1.126
CPA4	-0.255	0.252	-1.266	-0.182	0.502
CREBBP	0.875	0.649	1.67	-0.523	2.141
CRTC2	-0.223	0.136	-1.456	-1.322	-1.067
CSDE1	1.732	0.103	-2.993	-1.899	0.195
CTBP1	0.455	0.202	-0.442	0.133	-0.907
CTCF	-3.693	-2.933	-4.364	-3.924	-4.158
CTCFL	-0.068	-0.16	-0.045	-0.386	0.549
CTNNB1	-0.006	0.227	-2.448	-0.928	-0.936
CTR9	-2.235	-1.82	-2.612	-3.788	-3.149
CUL4B	0.49	0.172	-1.551	-1.86	0.405
CXXC1	0.382	-0.288	-1.207	-0.871	-0.788
DDB1	-4.002	-3.221	-5.255	-5.619	-5.299
DDB2	0.337	0.494	-0.384	-0.273	-0.309
DMAP1	-3.689	-3.07	-5.097	-4.277	-5.331
DNMT1	-3.551	-2.727	-4.254	-4.032	-4.001
DNMT3B	-0.58	-0.323	-2.393	-0.509	-0.877
DOT1L	0.101	-0.277	-0.073	-0.604	0.271
DPPA2	-0.246	-0.053	-1.998	-0.24	0.628
DPY30	-2.211	-1.966	-3.875	-2.125	-2.864
DR1	-2.979	-4.318	-5.276	-4.807	-5.159
DRD1	0.339	-0.101	-0.436	-0.892	-0.366
DRD2	-0.043	0.467	-0.934	-0.241	-0.655
DRD3	0.012	-0.139	-0.728	-0.844	0.228
DRD4	0.193	0.141	-0.606	-1.504	0.002
DTX3L	-0.135	0.372	-0.09	-1.29	-0.218
DYDC1	-0.052	-0.395	-0.917	-0.957	-0.39
DYDC2	-0.147	0.37	0.589	-0.787	-0.347
EED	-2.262	-1.812	0.162	-0.58	-1.29
EHMT1	-0.978	-0.412	-3.149	-1.004	-3.075
EHMT2	-1.648	-0.324	-2.983	-3.214	-2.053
EID1	0.303	0.213	-0.6	-0.248	-0.321
ELK4	0.343	0.621	0.195	-0.187	0.802
ELP3	-3.197	-2.731	-5.993	-4.604	-4.532
ELP4	-1.861	-1.528	-3.051	-2.832	-3.536
ENY2	-3.216	-3.138	-4.144	-4.976	-4.291
EP300	-0.468	-0.35	2.283	2.601	-0.225
EP400	-2.534	-2.259	-3.351	-3.807	-4.024
EPC1	-0.114	-0.205	-0.287	-1.352	-0.051
EPC2	-0.595	-0.321	-2.919	-2.059	-0.967
EYA1	0.405	0.26	-0.268	-1.343	0.386
EYA2	0.057	0.515	-0.544	-0.871	0.024
EYA3	-0.185	0.109	-0.951	-1.001	-0.092
EYA4	-0.002	0.706	-0.449	-0.754	0.046
EZH1	0.354	0.132	-0.002	1.207	0.218
EZH2	-0.34	0.05	0.378	0.616	-0.181
FBL	-3.916	-3.796	-5.349	-5.478	-4.806
FKBP10	-0.652	0.123	-0.684	0.028	0.223
FLCN	-1.126	-0.885	-2.793	-2.953	-1.456
FMR1	0.295	0.105	-1.044	0.109	0.484
FOXP3	-0.006	0.094	-0.649	0.179	0.392
GATA2	-0.096	-0.099	-1.437	-0.936	0.553
GATA3	0.156	0.537	-0.146	-0.116	0.361
GCG	0.238	0.379	-0.621	0.233	0.056
GFI1	-0.24	0.196	-0.409	-0.817	-0.904
GFI1B	-0.352	0.153	-0.267	0	-0.143
GTF3C4	-2.643	-2.607	-3.487	-3.844	-3.232
H2AFY	0.106	0.31	-0.901	-0.498	-0.82
HAT1	-0.035	-0.145	-1.092	0.424	-0.229
HCFC1	-3.64	-3.628	-5.034	-4.908	-4.425
HDAC1	-1.127	-0.673	-2.169	-1.629	-0.824
HDAC10	0.019	0.484	0.455	-0.566	0.333
HDAC11	0.105	-0.221	-0.295	0.092	0.573
HDAC2	-0.11	-0.39	-0.702	0.105	-0.172
HDAC3	-3.965	-3.961	-5.581	-5.438	-4.074
HDAC4	-0.23	0.165	-0.398	-0.327	0.801
HDAC5	-0.152	0.352	-1.172	1.066	0.369
HDAC6	0.104	0.254	-1.011	-0.267	-0.317
HDAC7	-1.44	-0.752	-1.611	-1.063	-0.953
HDAC8	0.151	0.403	-0.129	-0.132	-1.154
HDAC9	-0.221	0.233	0.075	0.468	-0.055
HIPK4	-0.172	0.019	-1.077	-0.517	-0.31
HLCS	-1.269	-1.036	-0.846	-1.694	-2.237
HMG20B	0.73	0.057	-1.54	0.069	-0.834
HMGA2	-0.385	0.047	-1.128	-0.946	-0.175
HR	0.333	0.211	-0.182	-0.436	0.22
HSF4	-0.242	0.278	-0.547	-0.391	-0.375
HUWE1	-3.758	-3.539	-6.026	-3.977	-5.816
ING2	0.44	0.33	-1.274	-0.287	0.3
ING3	-1.082	-1.085	-3.12	-2.356	-2.757
ING4	0.425	0.328	-1.39	-0.772	-0.548
ING5	0.503	0.45	-0.64	0.31	-0.258
IRF4	0.266	0.271	0.164	-0.339	-0.265
ISL1	-0.015	0.168	0.086	0.111	-1.211
IWS1	-0.503	0.358	0.639	-1.759	-1.021
JADE1	0.633	0.49	-1.106	-0.554	-0.372
JADE2	0.16	-0.011	-0.962	-1.405	0.57
JADE3	0.377	0.294	0.124	0.057	-0.231
JARID10	0.326	1.405	2.511	-2.143	-0.275
JARID11	2.003	-0.661	-2.871	2.563	-1.591
JARID12	0.683	1.148	2.374	0.447	1.281
JARID13	0.812	0.636	0.782	-0.523	1.419
JARID2	0.652	0.837	0.414	3.372	0.101
JARID3	-0.551	0.515	-2.481	0.636	0.264
JARID4	0.254	0.401	-0.154	-1.914	-0.554
JARID5	0.347	0.831	-2.199	0.517	1.492
JARID6	-0.042	-0.379	1.373	1.604	-1.362
JARID7	-2.43	-0.69	-1.65	-2.117	2.899
JARID8	-0.125	1.203	0.537	0.908	-2.342
JARID9	0.194	0.178	-0.047	-0.151	0.986
JDP2	-0.618	-0.465	-2.257	-2.278	-0.3
JMJD1C	0.369	0.006	-0.761	0.285	0.2
JMJD6	-2.539	-2.248	-4.019	-2.479	-3.909
KANSL1	-0.757	-1.491	-2.807	-0.768	-0.425
KANSL2	-0.738	-1.165	-2.459	-1.509	-0.634
KANSL3	-1.594	-1.269	-4.104	-2.047	-1.604
KAT2A	-0.835	-1.084	-1.939	-0.964	-0.598
KAT2B	0.233	0.211	-0.836	-0.914	-0.051
KAT5	-2.534	-2.139	-3.851	-3.954	-2.898
KAT6A	0.315	-0.403	-0.466	-0.915	0.123
KAT6B	-0.636	-0.184	-0.786	-0.938	-0.287
KAT7	-0.399	-0.926	-2.39	-0.142	-1.874
KAT8	-3.797	-3.375	-4.086	-5.217	-3.264
KDM1A	-1.096	-0.719	-1.245	-2.29	-1.628
KDM1B	-0.242	0.07	0.469	-0.367	-0.185
KDM2A	-0.868	-0.69	-6.333	-5.898	-5.27
KDM2B	0.141	0.296	-0.597	-0.056	0.165
KDM3A	0.393	0.188	-0.871	0.385	0.144
KDM3B	-0.128	0.054	-2.66	-1.606	-0.916
KDM4A	-1.029	-0.463	-2.433	-2.414	-0.854
KDM4B	-0.714	0.308	-1.134	-0.339	-0.316
KDM4C	0.299	0.393	0.324	0.022	-0.006
KDM4D	-0.189	-0.325	-0.907	-1.663	-0.34
KDM4E	-0.025	0.004	-0.829	-0.935	-0.463
KDM5A	0.294	-0.135	0.358	1.081	0.241
KDM5B	0.035	-0.18	-1.195	-0.853	0.055
KDM5C	-1.562	-1.379	-4.239	-3.225	-0.726
KDM5D	0.253	0.491	-0.69	0.004	0.066
KDM6A	0.192	0.053	-0.032	0.667	0.53
KDM6B	-0.614	0.087	-0.567	-0.862	-0.397
KDM7A	0.084	0.305	-0.171	-0.796	-0.094
KDM8	-2.548	-2.487	-3.424	-3.839	-2.671
KMT2A	-0.835	-0.348	-2.565	-1.829	-0.678
KMT2B	-0.351	-0.147	-2.238	-1.338	-1.449
KMT2C	-0.112	-0.082	0.467	0.44	-0.557
KMT2D	-0.984	-0.135	0.169	0.069	1.258
KMT2E	0.458	-0.051	0.444	0.712	0.719
KMT5B	0.332	0.231	-3.008	-2.385	-4.887
KMT5C	-0.155	-0.362	-0.392	-0.469	0.281
LDB1	-0.277	0.223	-1.692	-1.51	-0.767
LEF1	0.115	-0.224	-1.658	-0.718	0.582
LEO1	-0.584	-0.66	0.911	-0.913	-0.543
LIF	0.211	0.225	0.168	0.768	-0.478
LOXL2	0.406	0.648	0.259	0.388	0.478
MBD3	-0.195	0.341	-0.857	-0.552	-0.197
MBIP	-0.384	0.018	-2.093	-0.468	-1.685
MCRS1	-4.252	-2.322	-4.249	-2.451	-3.739
MEAF6	-1.59	-1.705	-3.187	-3.164	-2.451
MECOM	0.016	-0.178	-1.361	-1.147	0.598
MECP2	-0.229	-0.117	-0.357	-0.511	-0.835
MEN1	0.272	-0.726	-1.534	-1.664	-2.47
MIER1	0.057	0.411	0.314	-0.407	0.398
MIER2	0.131	0.241	0.14	0.401	0.029
MORF4L1	0.523	-0.198	-0.338	0.142	-0.602
MORF4L2	-0.384	-0.19	-0.65	-0.567	-0.52
MRGBP	-2.54	-2.459	-2.31	-2.536	-2.585
MSL1	-1.226	-1.131	-0.652	-0.457	-0.685
MSL2	-0.151	-0.228	-1.051	-1.497	-1.625
MSL3	-0.228	-0.872	-0.559	-1.18	-1.286
MT3	-0.365	-0.005	-0.432	-0.343	0.538
MTA1	-0.372	0.336	-0.262	-0.768	-0.133
MTA2	-0.488	-0.544	-2.307	-1.01	-1.671
MTA3	-0.037	0.349	-0.769	-0.431	-0.443
MTF2	-0.335	-0.099	0.385	0.057	0.55
MTHFR	0.077	-0.043	0.118	-0.228	-0.405
MUC1	0.227	-0.149	-0.677	-0.835	-0.337
MYB	0.016	0.36	-0.404	0.05	-0.342
MYOCD	0.454	0.269	-1.477	-0.458	-0.558
MYOD1	0.519	0.212	0.376	-0.261	0.8
MYSM1	-0.558	0.06	-1.208	-0.655	-1.49
NAA40	-0.297	-0.519	-1.047	-1.263	-0.642
NAA50	-3.23	-3.332	-5.663	-5.517	-4.176
NAA60	-0.031	0.331	0.397	-0.387	0.841
NACC2	0.135	0.651	-0.949	-0.275	0.11
NAP1L2	0.21	0.351	-0.828	-0.707	0.205
NCOA1	0.344	0.091	0.022	-0.525	0.258
NCOA3	-0.3	-0.028	-0.94	-0.239	0.256
NEK11	-0.023	0.077	0.428	-1.61	-0.006
NELFE	-0.556	-0.228	0.672	-0.802	0.179
NIPBL	-2.095	-2.206	-3.056	-1.523	-1.816
NOC2L	-3.845	-3.08	-4.314	-5.228	-4.266
NOS1	-0.263	-0.17	0.211	-0.601	-0.43
NR1H4	0.093	0.254	0.564	0.1	-0.374
NSD1	-0.412	0.311	-1.457	-1.15	-0.286
NTMT1	-0.694	0.019	-0.82	-0.511	0.709
OGT	-4.215	-3.891	-5.77	-5.856	-4.933
OTUB1	0.378	-0.04	-1.192	-0.316	1.419
PADI1	0.318	0.313	0.061	0.264	0.371
PADI2	-0.309	-0.128	-0.532	0.143	-1.158
PADI3	-0.25	-0.181	-0.506	0.074	-0.272
PADI4	0.001	0.311	-1.502	0.506	-0.344
PADI6	-0.037	0.289	0.006	-0.414	0.584
PAF1	-1.537	-1.29	-1.966	-1.884	-1.342
PAX5	0.212	0.307	-0.433	0.846	0.381
PAX7	-0.237	0.096	-0.883	-0.941	0.99
PAXBP1	-1.396	-1.598	-1.936	-1.84	-2.103
PAXIP1	-1.032	-0.575	0.333	2.505	1.655
PCGF1	0.197	-0.22	0.175	0.726	0.427
PCGF2	-0.609	-0.17	-0.088	1.261	0.509
PCGF3	0.304	0.354	0.163	-0.5	0.072
PCGF5	0.687	0.233	-0.296	0.523	-0.537
PCGF6	-1.232	-0.472	-2.285	-2.081	-1.257
PCNA	-5.987	-4.927	-7.215	-7.117	-6.703
PELO	-3.469	-2.591	-4.335	-3.018	-3.703
PER1	-0.558	0.108	-0.502	0.018	0.252
PER2	0.33	0.425	0.551	0.1	0.513
PHB	-4.619	-3.709	-6.077	-5.982	-5.19
PHC1	-0.294	-0.229	-0.596	-0.894	-0.124
PHF1	0.317	0.253	0.329	-0.065	0.293
PHF19	0	-0.245	-0.134	0.118	0.019
PHF2	-0.802	-0.574	-1.038	0.459	-0.001
PHF20	-0.42	-0.001	-0.853	-0.849	0.289
PHF21A	0.356	0.336	0.157	-0.916	-0.271
PHF8	-0.01	-0.53	-0.922	-0.28	-1.746
PIH1D1	-0.919	-0.744	-2.504	-1.003	-0.987
PINK1	-0.428	-0.23	-0.657	-0.695	-0.934
PIWIL2	0.431	0.45	0.202	0.234	0.516
PKN1	-0.735	0.317	-0.725	-0.314	-2.094
POLE3	0.052	-0.334	-2.336	-0.284	-0.356
POLE4	-0.32	-0.298	-0.695	-0.996	-0.076
POLR2A	-4.687	-4.328	-3.515	-5.887	-5.675
PPARGC1A	0.259	0.732	0.878	-0.096	-0.07
PPM1F	1.273	1.279	1.797	2.307	2.025
PPP1R1B	-0.192	-0.021	-0.163	0.686	0.43
PPP5C	-0.637	-0.173	-0.483	-1.319	-0.735
PRDM12	0.066	0.009	-0.127	-0.502	0.173
PRDM13	-0.493	0.346	0.614	-0.352	0.129
PRDM14	0.056	0.168	-0.925	-0.593	-1.054
PRDM16	-0.205	0.226	-0.153	-0.607	-0.501
PRDM2	0.255	0.307	0.043	0.18	-0.555
PRDM4	-2.548	-1.834	-2.909	-2.39	-2.447
PRDM5	1.467	0.999	0.255	0.489	0.922
PRDM6	-0.222	0.171	-2.897	-1.027	0.266
PRDM7	0.144	-0.136	-0.233	-0.54	0.87
PRDM9	0.12	0.025	-0.736	-0.028	-0.471
PRKAA1	-0.001	0.429	-0.162	-0.4	0.739
PRKAA2	0.233	0.411	-0.476	-0.394	-0.664
PRKCA	-0.228	-0.285	-0.2	0.677	0.17
PRKCB	0.304	0.267	1.222	0.291	0.21
PRKCD	-0.273	0.43	-1.121	-0.874	-0.811
PRKD1	0.017	0.504	-0.591	-0.319	0.005
PRKD2	-0.502	0.147	0.041	-1.703	-0.311
PRL9	-5.534	-5.061	-5.551	-7.671	-7.436
PRMT1	-4.133	-3.897	-4.893	-5.752	-4.15
PRMT2	0.023	-0.019	0.148	0.047	-0.28
PRMT3	0.64	0.239	1.069	0.96	0.191
PRMT5	-4.833	-3.569	-5.838	-4.094	-5.432
PRMT6	-0.769	0.053	-1.365	-1.676	-0.581
PRMT7	-1.509	-0.837	-1.663	-2.453	-2.617
PRMT8	0.082	0.743	-0.475	-0.174	-0.703
PWP1	-1.676	-1.4	-2.392	-1.377	-2.81
PYGO2	-0.664	0.129	-0.815	-0.92	0.017
RAG1	0.273	0.563	0.2	-0.14	-0.447
RBBP4	-3.04	-2.787	-5.277	-4.696	-3.572
RBBP5	-2.581	-2.391	-5.163	-2.738	-4.492
RBBP7	-0.655	0.149	-0.869	-1.373	-0.853
RBM14	-1.632	-2.269	-3.227	-3.494	-3.565
RCOR1	-0.576	0.391	-0.343	-0.739	0.125
REST	-0.231	-0.118	-1.262	-0.339	-0.532
RIF1	-1.284	-0.876	-2.895	-3.744	-0.753
RING1	-0.218	0.123	-1.542	0.088	-0.009
RLF	0.489	0.259	-2.343	-1.104	-1.261
RNF168	-0.303	-0.725	-3.031	-1.23	-1.271
RNF2	-0.015	0.374	-0.014	-0.96	0.347
RNF20	-1.279	-1.58	-2.363	-2.182	-1.725
RNF215	0.378	-0.051	0.661	0.235	-0.615
RNF40	-1.867	-0.905	-1.592	-1.982	-1.445
RNF8	-1.511	-1.762	-4.291	-5.263	-3.619
RPA3	-3.45	-4.559	-6.58	-6.87	-4.959
RPL23A	-4.615	-4.433	-4.582	-6.553	-2.874
RPS6KA4	0.021	-0.478	-1.305	-1.082	-0.685
RPS6KA5	-0.4	0.001	0.217	-0.271	0.304
RTF1	-2.127	-2.336	-3.037	-2.773	-3.041
RUVBL1	-4.414	-3.695	-5.588	-5.584	-4.893
RUVBL2	-5.467	-3.624	-7.407	-5.017	-5.482
RYBP	0.612	0.224	-0.643	1.466	-0.551
SALL1	-0.318	0.23	-0.453	0.45	0.631
SAP18	-4.037	-3.733	-5.223	-5.625	-5.302
SAP30	0.815	0.223	-0.167	-0.078	-0.158
SAP30L	0.336	0.153	-0.521	0.001	0.231
SART3	-4.433	-3.695	-5.824	-3.765	-5.371
SATB1	0.425	-0.326	-1.191	-1.111	-0.543
SDR16C5	-0.017	0.105	0.278	-0.827	0.36
SET	-1.942	-1.187	-1.929	-1.172	-1.139
SETD1A	-1.106	-0.806	-1.575	-0.59	-0.403
SETD1B	-3.659	-1.999	-2.963	-1.821	-1.634
SETD2	-2.274	-1.622	-4.531	-3.858	-4.824
SETD3	-0.726	-0.151	-0.772	-0.662	-0.208
SETD5	-1.365	-0.757	-0.644	-2.334	-2.152
SETD6	-0.583	-0.01	-0.714	-0.314	0.15
SETD7	0.124	0.039	-1.191	0.382	-0.403
SETDB1	-1.399	-0.834	-3.7	-5.191	-3.672
SETDB2	0.433	0.257	-0.137	-1.019	1.338
SETMAR	-0.113	0.228	-0.012	-0.48	-0.615
SFPQ	-5.367	-4.235	-6.223	-6.336	-6.483
sgHIRA	-3.223	-3.005	-4.77	-5.065	-5.502
SIN3A	-2.939	-2.379	-3.999	-2.764	-3.514
SIN3B	-0.009	0.409	-0.585	-0.497	0.041
SIRT1	-1.152	-0.141	-0.77	0.4	-0.171
SIRT2	-0.518	0.393	-1.128	-0.342	0.179
SIRT3	0.438	0.17	-0.523	-1.143	-0.29
SIRT6	0	0.656	-0.899	-1.354	-0.864
SIRT7	-0.197	0.092	-1.009	0.749	0.452
SKI	-0.343	-0.287	-1.634	-0.717	-0.893
SKP1	-3.173	-3.124	-4.346	-4.394	-3.522
SMAD4	1.212	0.455	0.164	0.431	-1.47
SMARCAD1	0.245	0.462	-0.752	-0.494	0.311
SMARCB1	-1.415	-1.873	-1.6	-1.675	-1.118
SMYD1	0.216	0.141	-0.496	-0.555	0.427
SMYD2	-0.233	0.139	0.008	-0.705	-0.353
SMYD3	0.012	0.008	-0.615	-0.329	-0.18
SNAI2	0.105	-0.317	-0.256	-1.194	0.149
SNCA	-0.049	-0.01	-0.859	-1.511	-0.51
SNW1	-2.23	-2.297	-3.5	-2.45	-3.313
SPI1	0.478	0.162	-0.884	-0.72	-0.629
SRCAP	-2.5	-2.078	-4.394	-3.172	-3.293
SREBF1	-0.499	-0.102	-1.057	-0.776	-0.424
SUDS3	-1.877	-1.408	-3.318	-1.664	-1.396
SUPT3H	0.159	-0.331	-3.825	-2.444	-1.893
SUPT6H	-3.155	-2.956	-4.853	-1.963	-2.946
SUPT7L	1.33	0.882	-2.38	-0.209	-0.732
SUV39H1	-0.319	0.058	-2.815	-0.707	-1.244
SUV39H2	0.874	0.39	-0.365	-0.788	0.397
SUZ12	-1.315	-1.172	-0.108	1.499	-0.353
TADA1	1.706	0.616	-1.078	0.783	0.315
TADA2A	-2.296	-2.11	-4.515	-2.767	-2.457
TADA2B	1.76	1.664	0.564	1.26	1.143
TADA3	-2.086	-1.105	-2.12	-2.96	-2.457
TAF1	-1.692	-1.999	-1.364	-2.809	-1.878
TAF10	-1.675	-1.275	-2.901	-3.305	-4.066
TAF12	-2.125	-2.03	-2.066	-1.857	-2.43
TAF1L	0.295	0.238	-0.564	-0.133	0.07
TAF5	-2.774	-1.818	-4.292	-4.159	-3.52
TAF5L	1.073	0.928	-2.986	0.41	-0.998
TAF6L	0.887	0.717	-2.993	-1.111	-0.533
TAF7	-1.969	-1.79	-1.348	-2.461	-2.518
TAF7L	-0.924	-0.254	0.986	0.052	-0.423
TAF9	-0.057	-0.057	-0.543	-1.11	-0.079
TAF9B	-0.066	-0.175	-2.365	-1.403	-0.967
TBL1X	0.627	0.6	-0.602	0.335	-0.065
TBL1XR1	-1.286	-0.749	-1.535	-1.418	-1.313
TBL1Y	0.416	0.451	-0.371	-0.164	0.009
TET1	-0.434	0.003	-0.843	-0.495	-0.8
TET2	0.002	0.268	0.028	-0.7	-0.431
TET3	-0.078	-0.052	-1.257	-1.024	0.159
TIP60	-5.913	-4.602	-6.088	-6.617	-6.841
TRIM16	-0.711	-0.256	-1.042	-0.649	-1.122
TRIM37	-3.354	-1.834	-2.162	-0.403	-2.659
TRIP12	2.163	1.535	-0.344	0.337	0.571
TRRAP	-4.237	-3.454	-5.422	-5.423	-4.358
TTF2	-1.719	-0.289	-5.107	-3.437	-0.941
UBE2A	-0.452	0.396	-2.336	-0.454	-0.445
UBE2B	0.041	0.194	-0.408	-0.364	0.397
UBE2E1	0.333	0.318	0.039	-1.042	-0.254
UBE2N	-4.869	-4.236	-6.026	-3.914	-5.413
UBE2U	-0.061	0.256	0.321	-0.773	-0.15
UBR2	-0.233	-0.269	-1.037	-1.278	-0.289
UBR5	-0.607	-0.428	-2.646	-4.514	-1.776
UCN	-0.102	-0.419	-0.948	-1.087	-0.112
UHRF1	-4.147	-5.545	-4.465	-6.802	-4.068
UIMC1	0.378	-0.39	-0.787	-0.224	-0.932
USP15	-0.417	0.135	-1.662	-0.545	0.955
USP16	-0.302	-0.162	-0.7	-0.076	0.054
USP17L2	0.362	-0.073	-0.245	-0.773	-0.723
USP21	-0.112	0.09	-0.418	-0.106	-0.233
USP22	-1.4	-1.146	-1.114	-0.587	-0.791
USP3	-0.215	0.291	-0.554	-0.401	-0.403
USP49	-0.168	0.264	-0.838	-1.582	0.6
USP51	0.27	0.28	0.058	-0.255	-1.204
USP7	-1.925	-2.077	-2.725	-0.697	-1.64
UTY	0.622	0.467	-2.33	0.998	0.157
VRK1	-3.715	-2.805	-4.064	-4.084	-5.69
WAC	-0.978	-0.71	-3.024	-3.393	-1.128
WBP2	0.132	-0.161	-0.392	0.667	-0.418
WDR5	-4.578	-3.46	-5.476	-5.189	-5.03
WDR61	-1.75	-1.796	-2.535	-1.569	-2.863
WDR82	-3.504	-2.399	-4.268	-4.857	-2.25
YEATS2	-1.938	-1.677	-3.437	-3.632	-1.893
YEATS4	-2.508	-2.199	-4.838	-3.13	-3.681
ZMYND8	0.353	-0.356	-1.638	-1.397	-0.421
ZNF274	-0.44	0.22	-0.082	-0.172	0.482
ZNF304	0.368	0.678	0.324	-0.413	0.745
ZNF335	-4.845	-3.766	-5.172	-5.288	-4.788
ZNF451	-0.597	0.027	-0.768	-1.058	0.698
ZNHIT1	-2.576	-2.326	-3.855	-3.304	-3.399
