# Supplementary material for: Histone demethylase KDM2A is a selective vulnerability of cancers relying on alternative telomere maintenance
Source: Nat Commun. 2023 Mar 29;14:1756. doi: 10.1038/s41467-023-37480-2 (PMC10060224; doi:10.1038/s41467-023-37480-2)
Supplement: Supplementary file 6 — Supplementary Data 2 [file 41467_2023_37480_MOESM6_ESM.xlsx]

## Sheet: Table 2
		IMR90-T	Saos2	ALT#1	ALT#2
		Folds of depletion
KDM2A_1	TAACGAATCCTTTCTTCTTC	1.84767	3.37129	4.87484	1.94077
KDM2A_2	GTAACGAATCCTTTCTTCTT	1.94821	3.5928	2.95996	3.25372
KDM2A_3	AGATGGAACCCGAAGAAGAA	2.50453	23.3322	5.60118	8.97959
KDM2A_4	GATTCGTTACAGCCAGAGAT	2.66413	52.29	30.967	10.6931
KDM2A_5	AGAAAATACTAACCAATCTC	2.28789	167.377	57.5462	35.3394
KDM2A_6	TCGTCGCATGGTACCACGCT	2.99916	12.4247	6.08753	6.62
KDM2A_7	ATCTTCATAGCGTCGTCGCA	2.69507	13.0564	5.49669	3.79432
KDM2A_8	CGACGACGCTATGAAGATGA	2.03298	3.99542	8.60398	4.43482
KDM2A_9	ATTTCAGATGATGAAATTGA	2.39327	4.76089	12.1239	10.4101
KDM2A_10	AGGAAAAAGAACTTTTGACT	2.47223	18.6497	21.3954	6.52944
KDM2A_11	AAAATTGGCATTATATTTGT	1.69728	13.4776	26.3687	13.4395
KDM2A_12	TTCCATAAAAGTAACAAAAT	2.45482	39.5019	61.274	29.5197
KDM2A_13	TGCCAATTTTGTTACTTTTA	1.0352	2.22616	2.05793	0.837411
KDM2A_14	AATTTTGTTACTTTTATGGA	1.35944	2.78826	7.46631	5.60959
KDM2A_15	GTTACTTTTATGGAAGGAAA	3.0728	72.5033	631.207	14.4385
KDM2A_16	TTAATGTAGAGTATATTCAG	4.24547	119.059	79.6858	8.40854
KDM2A_17	TAATGTAGAGTATATTCAGC	6.72467	32.6901	11.0943	40.4996
KDM2A_18	AATGTAGAGTATATTCAGCG	7.36747	88.322	69.6974	39.8526
KDM2A_19	GTAGAGTATATTCAGCGGGG	12.1695	311.535	713.328	537.42
KDM2A_20	TCAGAATTCTTGAAAATCAG	2.03655	2.46146	8.92538	18.7475
KDM2A_21	CTGATTTTCAAGAATTCTGA	1.88833	1.81889	1.77614	3.72039
KDM2A_22	TTCAAGAATTCTGATGGACT	2.4546	3.87886	46.6548	9.93936
KDM2A_23	GTGTTTGTTTCATAGAATGC	4.84994	482.202	50.9385	191.076
KDM2A_24	TTCACAGTGAAGTCTGGATC	2.58953	72.0157	29.1672	84.6798
KDM2A_25	ACATCATTCACAGTGAAGTC	1.2906	7.80167	52.605	23.0911
KDM2A_26	GAATGATGTCAAAATGTGTG	1.52588	3.92595	26.4074	4.13866
KDM2A_27	AATGATGTCAAAATGTGTGT	2.45567	23.5588	45.84	9.94033
KDM2A_28	TATGGCAGGGAGTCGTCGCA	2.7354	31.5757	38.4672	33.6092
KDM2A_29	GGCAGGGAGTCGTCGCATGG	2.70837	41.4643	4.02322	17.3899
KDM2A_30	TCGTCGCATGGTGGATGTCA	2.08357	46.0991	4.95157	22.5996
KDM2A_31	ATGGACGTGAACACACAGAA	2.82545	186.16	34.223	8.4329
KDM2A_32	GAAAGGCATTGAAATGACCA	3.37909	15.6691	76.3172	14.2279
KDM2A_33	GTAGCGTGTCCACTGAGCCA	3.11479	149.37	5.03547	23.819
KDM2A_34	TTGAAATGACCATGGCTCAG	2.92392	15.2795	13.5209	3.26826
KDM2A_35	ACGCTACTATGAGACCCCAG	2.64404	37.6765	38.8874	10.8817
KDM2A_36	CTACTATGAGACCCCAGAGG	5.88471	285.735	39.336	35.9271
KDM2A_37	TTTCTCTCGCTCCTCCTCTG	2.9475	15.3959	12.5331	7.33614
KDM2A_38	GTTTCTCTCGCTCCTCCTCT	2.56754	7.59477	10.9182	1.37896
KDM2A_39	AGTTTCTCTCGCTCCTCCTC	2.49431	2.78614	20.6482	10.4104
KDM2A_40	GCCTGGTGTGGCTAAACTCG	2.53457	43.1075	14.3605	244.374
KDM2A_41	GCCTCGAGTTTAGCCACACC	4.37269	239.94	135.24	44.0542
KDM2A_42	CCATATTCTCCAGCCTGGTG	2.76497	7.20752	22.9469	8.723
KDM2A_43	CGAGTTTAGCCACACCAGGC	2.34495	15.096	42.0112	323.353
KDM2A_44	CTGCACCATATTCTCCAGCC	1.55037	11.97	11.4621	8.70474
KDM2A_45	CCACACCAGGCTGGAGAATA	2.54992	32.8226	19.0603	17.5288
KDM2A_46	GGCTGGAGAATATGGTGCAG	3.39523	157.785	82.2629	49.9811
KDM2A_47	TATGGTGCAGAGGCCCTCCA	3.10444	180.296	16.5665	6.43979
KDM2A_48	ATGATTACACTAACCGTGGA	2.36667	33.8048	40.4181	6.06836
KDM2A_49	AATGATTACACTAACCGTGG	3.13697	10.2125	119.196	34.4602
KDM2A_50	TAAAGGTGGATTTCATTGAC	3.23647	62.5898	27.8592	4.1296
KDM2A_51	AAAGGTGGATTTCATTGACT	3.51402	38.3527	107.246	18.0295
KDM2A_52	TTGACTGGGTAGACAACATG	2.0306	123.598	10.8034	0.919637
KDM2A_53	GGGTAGACAACATGTGGCCA	1.84034	37.152	80.5461	38.1518
KDM2A_54	TGGCTTTCCTTCAAGTGCCT	1.21581	1.20805	40.2714	21.6199
KDM2A_55	CATGTGGCCAAGGCACTTGA	2.66163	9.4784	43.9524	17.7109
KDM2A_56	TGGCATTTGTTGATTCAGTC	1.6045	2.34902	3.27504	0.843424
KDM2A_57	TGAATCAACAAATGCCATCT	1.84013	264.307	8.27433	10.9349
KDM2A_58	AGGGTACTGCATCTCCAAGA	2.37169	72.6153	29.8234	15.7309
KDM2A_59	TCACTTACTTCTGCACTTTA	2.83719	25.4945	20.5603	37.71
KDM2A_60	ATCACTTACTTCTGCACTTT	2.11959	2.23436	4.98617	14.5977
KDM2A_61	TACTGTCTAATGAGTGTTCG	1.67282	6.18036	3.59702	4.82017
KDM2A_62	CTGCTATACTGACTTCCATG	2.05188	20.8715	22.111	15.9889
KDM2A_63	AGGTACCACCAAAGTCCACA	2.40519	77.3283	30.9635	26.2515
KDM2A_64	ACTGACTTCCATGTGGACTT	1.8368	28.9807	9.56375	32.6814
KDM2A_65	GACTTCCATGTGGACTTTGG	2.82277	16.9475	10.4838	54.6699
KDM2A_66	ACTTTGGTGGTACCTCTGTT	4.49946	535.35	6.71445	44.6862
KDM2A_67	ATGGATGTGATACCAAACAG	1.97865	23.5269	15.3779	4.61909
KDM2A_68	GTTTGGTATCACATCCATCA	2.38195	33.4775	9.4325	10.5714
KDM2A_69	TTTGGTATCACATCCATCAA	2.76183	54.4686	22.2156	6.65274
KDM2A_70	TTGGTATCACATCCATCAAG	3.01021	102.745	3.60905	8.86199
KDM2A_71	TGGTATCACATCCATCAAGG	2.87213	835.92	30.0739	21.7543
KDM2A_72	ACCATACCTTTCCCCCTTGA	2.49007	7.31257	22.2525	4.67719
KDM2A_73	TCACATCCATCAAGGGGGAA	2.45638	59.125	11.9587	48.5342
KDM2A_74	TTTTTAACTCACAGGTCTTC	1.34606	2.30464	1.40349	2.58859
KDM2A_75	CCAGGTTGTGGGCTGTAGGG	3.95977	45.5628	14.6433	46.4972
KDM2A_76	TCCAGGTTGTGGGCTGTAGG	2.91332	54.18	19.0117	18.2944
KDM2A_77	CTCCAGGTTGTGGGCTGTAG	2.4561	29.4673	20.1698	30.4876
KDM2A_78	GCTCCAGGTTGTGGGCTGTA	3.04222	289.928	11.5852	89.6067
KDM2A_79	AGCTCCAGGTTGTGGGCTGT	2.81702	67.8217	12.2628	22.026
KDM2A_80	CTCGTACAGCTCCAGGTTGT	2.60433	397.32	9.58222	23.8829
KDM2A_81	CCCCCCTACAGCCCACAACC	3.14274	56.2809	17.017	27.1443
KDM2A_82	TCTCGTACAGCTCCAGGTTG	1.91774	23.0569	24.315	2.76955
KDM2A_83	GCCAATTCTCGTACAGCTCC	2.66754	15.6413	4.01386	17.767
KDM2A_84	ACCTGGAGCTGTACGAGAAT	3.08164	74.4835	53.9321	28.7051
KDM2A_85	TACGAGAATTGGCTGCTGTC	2.56873	13.6371	17.7471	4.83234
KDM2A_86	ACGAGAATTGGCTGCTGTCA	2.82068	54.5461	29.0345	10.2915
KDM2A_87	TTGGCTGCTGTCAGGGAAAC	2.72094	34.1666	212.19	24.8973
KDM2A_88	TGGCTGCTGTCAGGGAAACA	2.27381	100.54	12.4674	52.0804
KDM2A_89	GAAACAGGGAGACATCTTTC	1.99588	42.6172	28.974	15.5721
KDM2A_90	AAACAGGGAGACATCTTTCT	1.98139	451.5	51.8341	9.72392
KDM2A_91	GAGACATCTTTCTGGGTGAC	2.38052	27.8992	10.4562	14.2396
KDM2A_92	AGACATCTTTCTGGGTGACC	4.89986	170.004	58.6505	26.5046
KDM2A_93	TGCGCTGACAATCTGATACC	3.66306	70.6736	8.91716	8.59533
KDM2A_94	TCAGCGCATTGAGCTCAAGC	3.0721	32.5196	14.8943	34.0851
KDM2A_95	CAGCGCATTGAGCTCAAGCA	2.2008	191.807	6.61858	2.86546
KDM2A_96	CTTACCTGAGGGAATGACGA	2.19088	8.23668	11.7193	6.04856
KDM2A_97	TATACCTTCGTCATTCCCTC	2.38927	47.8831	69.823	56.2071
KDM2A_98	ACACAGCATGAATCCAGCCT	2.08981	5.74093	41.0747	17.0878
KDM2A_99	CCAAACACTAATGTGTCTGT	2.50016	25.2059	36.4571	11.5055
KDM2A_100	CCTACAGACACATTAGTGTT	2.95323	138.129	8.78848	12.1172
KDM2A_101	CTACAGACACATTAGTGTTT	3.51178	90.7837	35.75	14.014
KDM2A_102	TACAGACACATTAGTGTTTG	1.08174	1.92497	2.73792	4.57079
KDM2A_103	ACAGACACATTAGTGTTTGG	2.77132	37.9847	3.08466	1.98181
KDM2A_104	TGTATATTTTTAACTGCATA	1.74899	3.57351	2.37744	1.93953
KDM2A_105	TTGTATATTTTTAACTGCAT	1.37222	1.48013	3.29902	2.10281
KDM2A_106	AAATATACAACATTGAAGAT	2.44099	84.5667	42.6388	34.2829
KDM2A_107	ACAACATTGAAGATCGGACA	3.66059	35.1232	22.3328	66.8424
KDM2A_108	CAACATTGAAGATCGGACAC	2.51566	26.875	75.57	6.47597
KDM2A_109	AATGGATAGCGAAACTTATT	1.6189	7.02162	24.9078	14.1461
KDM2A_110	CAACACATCTCATAGTAGAA	3.33907	105.596	7.47515	16.1095
KDM2A_111	CATTCTACTATGAGATGTGT	3.16636	28.6693	26.3629	11.8253
KDM2A_112	TGAGATGTGTTGGTATGTGT	2.18608	100.712	15.5493	32.4445
KDM2A_113	CTTAGTTAGGTGGGAACGGT	0.78807	1.26932	0.895919	0.8112
KDM2A_114	ATTCCTTAGTTAGGTGGGAA	1.04294	0.912495	1.65662	1.42088
KDM2A_115	CTGAAATTCCTTAGTTAGGT	1.22684	1.64922	3.25348	2.16569
KDM2A_116	TCTGAAATTCCTTAGTTAGG	0.944865	0.478882	2.87404	2.2879
KDM2A_117	CAACCGTTCCCACCTAACTA	1.22231	1.15821	4.93574	5.29387
KDM2A_118	CTTTCTGAAATTCCTTAGTT	1.12865	3.44026	1.9625	2.14247
KDM2A_119	AGAATACTTACCCATGCTGA	2.38805	9.61536	3.87246	6.80476
KDM2A_120	TCAGAAAGAGTCCCTCAGCA	3.72005	7.9206	21.3476	2.90398
KDM2A_121	CAGAAAGAGTCCCTCAGCAT	2.65104	10.7	2.74061	7.39693
KDM2A_122	CAGAATACTTACCCATGCTG	1.95966	3.31236	11.9856	8.72435
KDM2A_123	TTTCTTCATATTGGTAGATT	1.13679	1.52324	3.14245	1.83638
KDM2A_124	TTGGTAGATTTGGAGTTAAA	2.24298	7.21368	5.12061	11.2822
KDM2A_125	TGGTAGATTTGGAGTTAAAT	1.73823	8.74566	14.6533	1.02308
KDM2A_126	AGATTTGGAGTTAAATGGGT	2.59002	20.64	21.6832	9.90796
KDM2A_127	GAGTTAAATGGGTTGGAGTC	5.80007	6.97287	13.5925	2.22611
KDM2A_128	AGTTAAATGGGTTGGAGTCT	2.43834	12.0371	10.0683	8.29905
KDM2A_129	AATGGGTTGGAGTCTGGGAA	2.23613	16.1164	35.8994	16.2099
KDM2A_130	ATGGGTTGGAGTCTGGGAAT	6.12561	6.68147	122.1	75.4816
KDM2A_131	TGGGTTGGAGTCTGGGAATG	2.72406	9.00579	6.47185	5.19796
KDM2A_132	GGAGTCTGGGAATGGGGATG	4.79856	9.34426	146.108	60.9445
KDM2A_133	GAATGGGGATGAGGAAGCAG	11.3162	28.4306	195.096	93.8395
KDM2A_134	CGCCTGCTGCTCAAGCGTCG	1.24754	2.40703	3.69161	11.2899
KDM2A_135	ACGCCTGCTGCTCAAGCGTC	1.06598	1.02647	1.31883	5.13783
KDM2A_136	AACGCCTGCTGCTCAAGCGT	2.18295	6.9038	20.3668	7.85442
KDM2A_137	AACCCCGACGCTTGAGCAGC	1.25656	1.00169	4.46069	1.98429
KDM2A_138	CATTCGCTACAGGGCTAGTG	1.44339	3.04752	5.47698	1.16124
KDM2A_139	GGTTGACTCCATTCGCTACA	2.33996	18.8702	6.94279	9.42466
KDM2A_140	AGGTTGACTCCATTCGCTAC	1.58954	13.3233	16.1859	3.22608
KDM2A_141	CTCACTAGCCCTGTAGCGAA	1.55657	3.09387	5.56897	46.7164
KDM2A_142	TGTAGCGAATGGAGTCAACC	1.7874	6.83629	6.4201	2.20753
KDM2A_143	TGCCCAGTCCATCATAATCC	1.98277	25.7899	7.21875	8.33503
KDM2A_144	GGAGTCAACCTGGATTATGA	2.07099	13.4	11.4809	7.79792
KDM2A_145	CAACCTGGATTATGATGGAC	1.37294	10.6882	8.93985	11.7312
KDM2A_146	AACCTGGATTATGATGGACT	2.53689	7.27849	8.89226	7.70944
KDM2A_147	CAGACTTGGAAGACTTCGGC	1.1452	5.1068	7.49151	5.44663
KDM2A_148	TCTTCAGACTTGGAAGACTT	1.9912	8.63171	4.32168	5.84216
KDM2A_149	GCCAAAGTTTTCTTCAGACT	2.59143	5.76031	4.74078	8.06559
KDM2A_150	TCCAAGTCTGAAGAAAACTT	2.32626	8.97537	3.96662	8.91201
KDM2A_151	AGTCTGAAGAAAACTTTGGC	1.77997	12.6488	11.9998	24.0507
KDM2A_152	GTCTGAAGAAAACTTTGGCT	3.1054	15.8911	21.6063	9.19576
KDM2A_153	TCTGAAGAAAACTTTGGCTG	2.39579	15.9777	7.68041	27.716
KDM2A_154	ACTCATCTTCTGACTGTAGC	1.31171	3.18849	6.58242	3.03034
KDM2A_155	CTCATCTTCTGACTGTAGCC	0.875278	1.7169	4.82507	1.30769
KDM2A_156	TCATCTTCTGACTGTAGCCG	1.92186	2.98095	4.56052	60.6556
KDM2A_157	CTTGTCCATTGTGGGAGCCC	3.19348	16.4028	6.26706	4.4714
KDM2A_158	TGTAGCCGGGGCTCCCACAA	3.52131	23.8072	23.0091	7.60012
KDM2A_159	ATCCCACACTTGTCCATTGT	1.91121	16.7728	13.7249	4.80761
KDM2A_160	GATCCCACACTTGTCCATTG	1.82698	16.6302	5.17595	13.1354
KDM2A_161	GCTCCCACAATGGACAAGTG	1.3792	15.0428	55.5248	14.9403
KDM2A_162	CTCCCACAATGGACAAGTGT	3.33863	24.5198	2.34778	10.0492
KDM2A_163	TCCTTTCGGGGAGCACACTG	1.65919	5.93773	1.30853	2.89451
KDM2A_164	GTCCTTTCGGGGAGCACACT	2.60034	6.71251	14.3691	5.70721
KDM2A_165	TGTCCTTTCGGGGAGCACAC	2.08907	6.37681	15.2722	12.4405
KDM2A_166	TCCCCAGTGTGCTCCCCGAA	3.41296	24.8214	45.15	13.7735
KDM2A_167	TGCACTTGCCTGTCCTTTCG	1.6318	8.52401	4.72866	3.95088
KDM2A_168	ATGCACTTGCCTGTCCTTTC	1.70049	5.52857	4.04672	19.0337
KDM2A_169	GATGCACTTGCCTGTCCTTT	1.49428	15.0761	3.79924	4.88311
KDM2A_170	AGTGTGCTCCCCGAAAGGAC	1.62376	31.271	4.45694	3.63858
KDM2A_171	AAGGCCTTCAAGCTCAAAAT	3.08523	192.468	32.7402	8.75797
KDM2A_172	GAAGGCCTTCAAGCTCAAAA	1.80311	5.31891	31.584	46.0091
KDM2A_173	CTGACCCATTTTGAGCTTGA	1.15526	1.12128	3.01411	2.17773
KDM2A_174	ACTTATCTACAAGGCAGCGA	2.47233	42.7058	42.4462	58.4152
KDM2A_175	GAGACTCCAACTTATCTACA	3.22239	97.0017	18.9905	28.637
KDM2A_176	TCGCTGCCTTGTAGATAAGT	2.44112	13.1846	16.7576	1.44399
KDM2A_177	GGGACACATTTCTTGTGCAG	3.21811	15.4138	0.517314	9.8475
KDM2A_178	CACAAGAAATGTGTCCCCAC	2.85703	55.6685	15.8693	23.2351
KDM2A_179	ACAAGAAATGTGTCCCCACA	4.38255	97.423	35.6078	37.7715
KDM2A_180	CTTCATCTTCTATCCCTGTG	3.28815	63.7532	10.221	14.1017
KDM2A_181	TCTTCATCTTCTATCCCTGT	3.23371	96.6231	14.9084	26.7779
KDM2A_182	ATCTTCATCTTCTATCCCTG	3.43693	23.93	20.8913	19.5489
KDM2A_183	TGCTCTCATTGCTGATGTAA	1.64564	5.0878	9.33397	32.0629
KDM2A_184	AGCTCCTCCAGCAAAATCTA	3.3316	98.597	70.7	17.4777
KDM2A_185	CTCCTACCCTTAGATTTTGC	1.32449	0.493641	0.804342	1.71506
KDM2A_186	CTACCCTTAGATTTTGCTGG	1.19771	1.37728	3.44552	1.90667
KDM2A_187	GGCTAACTTGGGATCGCTGT	2.51969	16.6862	10.9176	4.55335
KDM2A_188	ACTCCAGTGAGGGCTAACTT	2.08313	32.5973	2.68586	7.049
KDM2A_189	AACTCCAGTGAGGGCTAACT	1.64591	23.022	11.371	8.29004
KDM2A_190	GATCCCAAGTTAGCCCTCAC	2.17619	17.0851	1.33195	22.6255
KDM2A_191	TACTATAGGAACTCCAGTGA	2.52371	34.8695	80.361	61.9422
KDM2A_192	GTACTATAGGAACTCCAGTG	2.47506	57.0825	10.1269	38.2316
KDM2A_193	CTTTTTGGCCACTGTACTAT	1.38553	1.32417	3.38084	14.4446
KDM2A_194	CTGGAGTTCCTATAGTACAG	3.10005	35.1611	57.6953	7.88699
KDM2A_195	CTATAGTACAGTGGCCAAAA	2.37283	31.2269	2.68484	5.34313
KDM2A_196	TATAGTACAGTGGCCAAAAA	1.61081	6.41575	11.804	24.4111
KDM2A_197	TTTCTTACCTTATCCCTTTT	1.25909	0.818528	1.04607	0.730247
KDM2A_198	ACAGTGGCCAAAAAGGGATA	2.56413	17.9914	35.3955	12.7277
KDM2A_199	GCCGAGTGGGGAATTTAAGC	2.11029	41.2397	7.59644	6.68635
KDM2A_200	TCCAGCTTAAATTCCCCACT	3.15499	9.32557	16.7031	14.8771
KDM2A_201	CCCGCACCTTTGGCCGAGTG	2.03236	7.12346	10.4532	9.68206
KDM2A_202	ACCCGCACCTTTGGCCGAGT	2.17752	23.4528	9.88821	25.688
KDM2A_203	AACCCGCACCTTTGGCCGAG	1.53593	1.40598	6.69556	11.6973
KDM2A_204	TAAATTCCCCACTCGGCCAA	2.48275	8.93786	55.7822	9.25901
KDM2A_205	ATGGTAGGAACCCGCACCTT	2.41584	15.3149	20.868	19.1533
KDM2A_206	TCCCCACTCGGCCAAAGGTG	1.70414	11.0983	7.84369	6.37934
KDM2A_207	CCCCACTCGGCCAAAGGTGC	3.31991	14.3899	7.03885	54.5025
KDM2A_208	GGCTTCGTAATGGGGATGGT	2.26194	6.80554	10.0452	8.54045
KDM2A_209	GTGAGGCTTCGTAATGGGGA	1.16606	5.3752	7.57224	2.65359
KDM2A_210	TAGTGTGAGGCTTCGTAATG	1.92452	8.8236	5.71737	2.36923
KDM2A_211	ATAGTGTGAGGCTTCGTAAT	1.81653	5.904	23.2016	2.18232
KDM2A_212	CATAGTGTGAGGCTTCGTAA	3.93865	33.9505	61.7593	26.8992
KDM2A_213	GGAGCTGGTTTCATAGTGTG	2.04683	24.2166	82.082	6.92438
KDM2A_214	ACACTATGAAACCAGCTCCA	2.82946	20.7045	3.27214	5.14358
KDM2A_215	ACAGGTGTTAACCGTGGAGC	2.72247	4.32881	24.8199	3.12222
KDM2A_216	GGCCTCACAGGTGTTAACCG	5.08061	115.872	20.79	31.2
KDM2A_217	CTCCACGGTTAACACCTGTG	3.46214	12.6769	9.86594	17.2645
KDM2A_218	GAGGCAGCAGCTGGCCTCAC	1.03151	1.84739	8.50614	34.5993
KDM2A_219	ACAATCGGGGAGGCAGCAGC	3.98402	5.74623	8.51624	30.4779
KDM2A_220	GGCTCCTGACACAATCGGGG	6.41064	75.5571	57.1924	11.7418
KDM2A_221	TCTGGCTCCTGACACAATCG	4.56401	6.71327	9.14582	9.94247
KDM2A_222	GTCTGGCTCCTGACACAATC	3.05887	15.2047	21.2962	10.4821
KDM2A_223	CGTCTGGCTCCTGACACAAT	3.22634	3.38301	32.2943	3.49809
KDM2A_224	GCTGCCTCCCCGATTGTGTC	3.44967	22.3907	18.0511	96.7646
KDM2A_225	CGATTGTGTCAGGAGCCAGA	7.03547	50.1036	74.9611	16.9402
KDM2A_226	ACATCGCACTCGTCTCCGTC	2.78891	30.9155	138.281	9.6442
KDM2A_227	ACCACACTCTCCTTGCACAC	9.32542	61.3467	386.027	581.36
KDM2A_228	AAATGCAAAGCCTGTGTGCA	1.55127	2.3338	8.87526	21.4565
KDM2A_229	GCCTGTGTGCAAGGAGAGTG	5.51694	20.7404	39.8674	175.586
KDM2A_230	TCTTCATGTCTCTGCAGTAG	8.07633	86.4593	66.8715	25.3777
KDM2A_231	TGCAGAGACATGAAGAAGTT	5.40394	12.1985	154.278	67.0417
KDM2A_232	GCAGAGACATGAAGAAGTTT	9.28542	56.2969	725.695	625.723
KDM2A_233	CAGAGACATGAAGAAGTTTG	7.80583	40.1905	751.8	184.254
KDM2A_234	AGAGACATGAAGAAGTTTGG	7.87434	104.807	647.666	530.539
KDM2A_235	GAGACATGAAGAAGTTTGGG	24.3871	130.438	446.292	738.132
KDM2A_236	ATGAAGAAGTTTGGGGGGCC	2.13153	6.04688	9.4134	12.9294
KDM2A_237	CAGGACTGCTTCATGCGTCC	4.62155	11.5566	134.269	131.82
KDM2A_238	CAAGCACTGTCGGAGGACAC	5.84869	610.493	360.78	872.04
KDM2A_239	TCACTGCCAAGCACTGTCGG	5.87791	81.7593	316.55	13.0348
KDM2A_240	CACTCACTGCCAAGCACTGT	4.93788	16.9558	2.91235	3.33416
KDM2A_241	CTGTGTCCTCCGACAGTGCT	3.38691	16.2249	0.610527	369.649
KDM2A_242	GTGACTGAGTGAGGCAGTCT	7.05928	259.697	416.072	192.66
KDM2A_243	TGTGACTGAGTGAGGCAGTC	4.25458	11.2059	36.3357	182.52
KDM2A_244	AGGGAACATGTGACTGAGTG	1.65985	3.58438	21.916	9.8525
KDM2A_245	TCAGTCACATGTTCCCTCTG	4.65864	7.78132	14.3553	136.623
KDM2A_246	CTGATCCACCTCTCCACAGA	12.2415	559.215	58.7324	251.689
KDM2A_247	TCTGATCCACCTCTCCACAG	6.27581	60.2971	94.1556	80.0138
KDM2A_248	CACATGTTCCCTCTGTGGAG	6.78539	25.0307	205.128	150.766
KDM2A_249	ATGTTCCCTCTGTGGAGAGG	5.04137	63.0084	51.838	15.5941
KDM2A_250	AGACTTTGAGAAGAAACTCA	6.27403	182.908	165.842	63.5923
KDM2A_251	TGCAATGAGATTGTTCATCC	3.07804	200.329	132.924	32.9154
KDM2A_252	CTCCTCACCTGGAGGCAGCC	0.924336	0.923265	13.3892	44.7428
KDM2A_253	TGTTCATCCTGGCTGCCTCC	5.24	73.53	227.92	97.0756
KDM2A_254	TCTGTCTTCCTATAGATGGA	4.17739	53.0641	48.579	13.1159
KDM2A_255	CTTCCTATAGATGGACGGAG	2.58892	12.126	40.0853	82.8583
KDM2A_256	TTCCTATAGATGGACGGAGA	3.94747	20.8321	19.1952	217.693
KDM2A_257	TCCTATAGATGGACGGAGAG	2.55923	4.14	30.4396	6.22938
KDM2A_258	ACGAAGAATTGCCAAATTGC	1.0546	1.64409	6.64125	5.86002
KDM2A_259	TTTGGACATTCCCAGCAATT	2.86858	15.6602	259.56	7.85661
KDM2A_260	CGAAGAATTGCCAAATTGCT	1.16693	1.88216	10.0262	9.68341
KDM2A_261	CTGTCCTCCTGGTAGCACTT	3.76418	28.5072	63.4981	69.459
KDM2A_262	GGAATGTCCAAAGTGCTACC	4.65712	71.3311	6.5066	6.61013
KDM2A_263	ATGTCCAAAGTGCTACCAGG	2.24571	18.8931	81.2923	143.964
KDM2A_264	CTTTCTCCGAGCTGTCCTCC	2.44129	5.1684	9.66304	1.45878
KDM2A_265	GTGCTACCAGGAGGACAGCT	1.71001	29.5087	11.3453	11.0347
KDM2A_266	GGACAGCTCGGAGAAAGCCC	6.72597	28.38	140.58	38.1225
KDM2A_267	CTGGGCCTGTTTTGCAGAAG	1.26152	2.80435	3.9995	19.3565
KDM2A_268	TGTTTTGCAGAAGCGGAAAA	3.79886	20.9638	269.671	120.231
KDM2A_269	CCGCAGGGGCCGCAGGACTT	2.37188	27.3124	3.03444	7.59752
KDM2A_270	CTGTGCAAGCCAAAGTCCTG	2.64802	6.69562	9.71911	8.93449
KDM2A_271	CGCAGCTCCGCAGGGGCCGC	2.30204	8.19234	79.8	13.3087
KDM2A_272	CCAAAGTCCTGCGGCCCCTG	1.95986	4.00131	19.0813	4.30756
KDM2A_273	GGCTCATCGCAGCTCCGCAG	4.22368	11.9532	23.4515	77.9365
KDM2A_274	AGGCTCATCGCAGCTCCGCA	2.58427	19.0404	35.1279	32.4567
KDM2A_275	GAGGCTCATCGCAGCTCCGC	2.05218	7.43682	38.5308	50.4103
KDM2A_276	GAATGAGGCGGGGGCGTGAG	2.21207	12.8291	19.3706	8.42716
KDM2A_277	GAAGTGGGTGAATGAGGCGG	5.48684	28.3363	232.581	32.727
KDM2A_278	GGAAGTGGGTGAATGAGGCG	3.89823	13.4763	24.7625	7.178
KDM2A_279	TGGAAGTGGGTGAATGAGGC	2.5093	11.5814	14.8398	4.3172
KDM2A_280	ATGGAAGTGGGTGAATGAGG	4.51508	19.1363	157.64	24.7787
KDM2A_281	AGCATGGAAGTGGGTGAATG	1.85946	12.5151	56.3087	6.75547
KDM2A_282	ATGAGCTGCAGCATGGAAGT	2.3065	11.0067	7.71983	13.2214
KDM2A_283	GATGAGCTGCAGCATGGAAG	3.68507	5.33793	37.135	52.8562
KDM2A_284	GTCATGGATGAGCTGCAGCA	2.88571	12.5726	37.1732	20.475
KDM2A_285	GCTGCAGCTCATCCATGACC	4.15002	5.24865	6.66425	9.0369
KDM2A_286	CCCGGGGGGAAACCGGGTCA	4.32362	8.60534	38.4595	40.9137
KDM2A_287	CCATACCCCGGGGGGAAACC	5.08812	9.58569	48.001	6.93318
KDM2A_288	ACCATACCCCGGGGGGAAAC	3.94429	43.6404	55.8888	29.3038
KDM2A_289	TCCATGACCCGGTTTCCCCC	4.63785	51.1287	21.3124	3.44963
KDM2A_290	CCATGACCCGGTTTCCCCCC	1.95787	13.5379	18.2535	17.0908
KDM2A_291	CATGACCCGGTTTCCCCCCG	3.17479	20.9768	19.1172	14.5265
KDM2A_292	CCGAGTCACCATACCCCGGG	4.90168	14.2211	24.8036	13.8273
KDM2A_293	ACCGAGTCACCATACCCCGG	3.00066	17.6239	36.3514	4.52204
KDM2A_294	GACCGAGTCACCATACCCCG	3.73219	16.6913	13.8948	4.6925
KDM2A_295	TGACCGAGTCACCATACCCC	2.90345	17.341	26.0325	1.67585
KDM2A_296	CCCGGTTTCCCCCCGGGGTA	2.31318	7.79316	4.63303	3.10148
KDM2A_297	ATGACCGAGTCACCATACCC	2.74544	18.4011	16.8192	3.80131
KDM2A_298	CCCCCCGGGGTATGGTGACT	3.92396	15.1192	16.8067	4.14286
KDM2A_299	ATGGTGACTCGGTCATCCCC	3.21545	12.852	2.82392	6.6126
KDM2A_300	TGGTGACTCGGTCATCCCCT	3.69312	4.73454	8.74533	13.2191
KDM2A_301	GGTGACTCGGTCATCCCCTG	2.21082	19.844	15.8883	13.6318
KDM2A_302	GTCGCTGGGGCCAGCCCCAG	2.15155	9.43527	12.0963	31.4654
KDM2A_303	ACTCGGTCATCCCCTGGGGC	5.00677	6.16022	94.5	40.3157
KDM2A_304	GGTCGCTGGGGCCAGCCCCA	3.84592	21.2695	17.8581	51.7438
KDM2A_305	TGGTCGCTGGGGCCAGCCCC	2.16537	7.43741	44.7662	14.6156
KDM2A_306	TGGCACTGTGGTGGTCGCTG	3.23255	7.90765	29.5323	18.6627
KDM2A_307	CTGGCACTGTGGTGGTCGCT	1.65881	3.0315	11.262	4.62093
KDM2A_308	GCTGGCACTGTGGTGGTCGC	1.85885	4.0196	11.9916	14.5763
KDM2A_309	CATCGCGGCTGGCACTGTGG	3.99571	5.81094	53.4903	4.24993
KDM2A_310	GCTCATCGCGGCTGGCACTG	1.6823	6.20839	9.92417	2.43287
KDM2A_311	TTTGAAGCGCTCATCGCGGC	3.41815	4.63594	6.00059	15.2722
KDM2A_312	GCCGTTTGAAGCGCTCATCG	2.11702	8.60195	30.5311	112.225
KDM2A_313	GCCGCGATGAGCGCTTCAAA	2.42824	8.38901	19.1774	9.20373
KDM2A_314	GCGATGAGCGCTTCAAACGG	2.4444	2.91367	38.4038	15.0932
KDM2A_315	TCAAACGGCGGCAGTTGCTG	0.991952	2.02483	3.0506	8.67582
KDM2A_316	GCGGCAGTTGCTGCGGCTGC	1.39751	1.52059	7.854	1.98782
KDM2A_317	CCGTACCATGGTGCGCTCTG	2.3193	11.761	4.77481	19.378
KDM2A_318	GCAGGCCACAGAGCGCACCA	3.9445	114.098	25.4889	72.3996
KDM2A_319	CCACAGAGCGCACCATGGTA	2.09565	4.03261	22.541	7.32756
KDM2A_320	CACAGAGCGCACCATGGTAC	1.97522	4.47697	10.0696	9.3795
KDM2A_321	GTTCTCCTTTTCCCGTACCA	2.32379	5.69464	91.6842	7.32632
KDM2A_322	GCGCACCATGGTACGGGAAA	1.373	5.28147	10.9149	10.2933
KDM2A_323	GAAAAGGAGAACAATCCCAG	4.90085	11.5425	9.86837	11.7996
KDM2A_324	GACAGCTCCTTTTTGCCGCT	1.40606	0.684273	1.31713	1.56341
KDM2A_325	AGACAGCTCCTTTTTGCCGC	1.07208	1.21638	2.65037	1.02324
KDM2A_326	GAACAATCCCAGCGGCAAAA	3.97902	49.536	21.9556	34.9456
KDM2A_327	AAGTTGAGAAAGCCAAGATC	2.45253	18.898	30.6768	7.77582
KDM2A_328	GAGGTACGATCCCCGGATCT	3.24213	115.858	33.1006	11.085
KDM2A_329	AGTTGAGAAAGCCAAGATCC	5.78328	18.5165	28.2552	3.05987
KDM2A_330	GTTGAGAAAGCCAAGATCCG	10.4137	30.51	7.34354	22.6873
KDM2A_331	TGACAGTGAGGTACGATCCC	2.5178	21.616	24.3237	6.24485
KDM2A_332	GCCTCTGTAGCGTGACAGTG	2.41946	6.71842	2.22031	5.61516
KDM2A_333	ACCTCACTGTCACGCTACAG	3.51534	12.4542	10.0659	15.5422
KDM2A_334	GTCCCGTGGAGCTCTTTGGT	5.01748	63.5911	85.7472	11.2376
KDM2A_335	TGTCCCGTGGAGCTCTTTGG	3.02835	12.4358	70.4111	2.21306
KDM2A_336	GGATGTCCCGTGGAGCTCTT	1.41367	32.3532	39.1107	106.47
KDM2A_337	AGGCCCACCAAAGAGCTCCA	6.85599	52.1395	46.4254	6.69644
KDM2A_338	GGCCCACCAAAGAGCTCCAC	2.95159	8.53753	15.4217	2.63681
KDM2A_339	TGGGCACAATGGATGTCCCG	3.55925	19.2405	60.4065	13.2579
KDM2A_340	GGCCTGCAGCTTGGGCACAA	29.6153	165.38	10.2527	47.1557
KDM2A_341	GCCGTGATGGCCTGCAGCTT	3.25255	2.59202	2.16577	4.34475
KDM2A_342	GGCCGTGATGGCCTGCAGCT	1.5341	3.96401	7.18416	5.40714
KDM2A_343	ATCCATTGTGCCCAAGCTGC	2.08791	3.612	6.16227	25.9186
KDM2A_344	GCCCAAGCTGCAGGCCATCA	1.58597	8.23913	7.57333	7.43551
KDM2A_345	GTTGGCAGAGGAGGCCGTGA	3.112	48.0232	43.733	11.1701
KDM2A_346	ATGGCGAAGGTTGGCAGAGG	2.143	7.29609	13.0481	26.4562
KDM2A_347	GGAATGGCGAAGGTTGGCAG	2.29845	6.16009	25.5112	195.282
KDM2A_348	ACGGGGGGAATGGCGAAGGT	4.77498	42.6692	123.496	45.1584
KDM2A_349	GCACACGGGGGGAATGGCGA	2.24394	9.0723	91.8225	122.948
KDM2A_350	GCACTAGCACACGGGGGGAA	3.63925	13.1855	5.27454	11.3307
KDM2A_351	GTGCTGCACTAGCACACGGG	2.52092	41.6025	6.14904	11.0871
KDM2A_352	AGTGCTGCACTAGCACACGG	3.50698	160.605	7.60151	560.235
KDM2A_353	CAGTGCTGCACTAGCACACG	2.71477	10.836	36.0022	97.4823
KDM2A_354	GCAGTGCTGCACTAGCACAC	2.77239	7.68723	177.87	8.06286
KDM2A_355	GGCAGTGCTGCACTAGCACA	2.71091	7.97417	18.5041	9.24821
KDM2A_356	CACGCTGGGGGGTTCGGGCT	2.62392	5.68253	57.6524	13.8213
KDM2A_357	CCACGCTGGGGGGTTCGGGC	2.42844	10.4035	64.2021	22.5845
KDM2A_358	ATCCCCACGCTGGGGGGTTC	1.52699	1.53377	1.06321	2.8193
KDM2A_359	CATCCCCACGCTGGGGGGTT	1.48391	2.34834	2.13553	1.33344
KDM2A_360	CTCCTCATCCCCACGCTGGG	2.20061	10.7083	156.369	17.7954
KDM2A_361	CCAGCCCGAACCCCCCAGCG	3.95015	10.1811	29.6625	5.24296
KDM2A_362	CCTCCTCATCCCCACGCTGG	4.0138	11.6496	685.493	90.4995
KDM2A_363	CAGCCCGAACCCCCCAGCGT	9.42947	33.3081	236.903	24.1748
KDM2A_364	CCCTCCTCATCCCCACGCTG	2.15408	13.9166	17.3929	22.802
KDM2A_365	AGCCCGAACCCCCCAGCGTG	4.95929	14.2993	129.745	28.5125
KDM2A_366	CCCCTCCTCATCCCCACGCT	1.42291	5.34728	7.13899	4.07977
KDM2A_367	GCCCCTCCTCATCCCCACGC	20.977	66.5143	26.0886	463.726
KDM2A_368	AACCCCCCAGCGTGGGGATG	1.1647	1.46902	1.87595	1.70634
KDM2A_369	CCCCCAGCGTGGGGATGAGG	1.88273	16.7184	107.534	67.4491
KDM2A_370	CCCCAGCGTGGGGATGAGGA	2.93758	37.1233	53.9655	8.30546
KDM2A_371	CCCAGCGTGGGGATGAGGAG	2.02652	2.20878	13.9192	130.771
KDM2A_372	GCGTGGGGATGAGGAGGGGC	5.66631	11.9794	27.8355	38.801
KDM2A_373	CGTGGGGATGAGGAGGGGCT	3.4634	12.7925	92.2485	105.481
KDM2A_374	GTGGGGATGAGGAGGGGCTG	4.33085	10.0238	57.2232	309.608
KDM2A_375	TGGGGATGAGGAGGGGCTGG	8.49183	17.5149	68.4877	16.2112
KDM2A_376	GGGGATGAGGAGGGGCTGGG	5.15709	12.1786	80.9424	29.611
KDM2A_377	TGAGGAGGGGCTGGGGGGAG	2.30845	6.86641	52.08	66.1013
KDM2A_386	GGAGGAAGATGACAGTGCAG	3.49798	23.22	26.7897	88.8786
KDM2A_387	GGAAGATGACAGTGCAGAGG	7.79	22.0106	112.692	40.189
KDM2A_388	GAAGATGACAGTGCAGAGGA	1.85797	7.99617	99.6996	52.1912
KDM2A_389	AAGATGACAGTGCAGAGGAG	1.62163	4.63274	10.0827	32.3161
KDM2A_390	AGATGACAGTGCAGAGGAGG	1.97088	9.94292	60.7338	39.9147
KDM2A_391	GATGACAGTGCAGAGGAGGG	3.01191	13.7652	36.6809	216.602
KDM2A_392	CAGAGGAGGGGGGTGCAGCC	1.63873	1.40825	2.95502	10.0261
KDM2A_393	ACTGCCCCGGCCATTCAGCC	2.41266	2.03627	1.51482	6.26175
KDM2A_394	GGGGGTGCAGCCAGGCTGAA	2.8516	7.72276	45.1	11.9446
KDM2A_395	GTGCAGCCAGGCTGAATGGC	6.99166	14.4274	33.4228	43.1964
KDM2A_396	TGCAGCCAGGCTGAATGGCC	2.9475	2.80736	0.723151	25.5052
KDM2A_397	GCAGCCAGGCTGAATGGCCG	3.71809	50.052	22.176	75.5671
KDM2A_398	CATCCTGAGCCCAACTGCCC	3.32591	7.28628	30.2546	4.31422
KDM2A_399	GGCTGAATGGCCGGGGCAGT	3.70172	14.3176	74.14	4.59346
KDM2A_400	GCTGAATGGCCGGGGCAGTT	6.78033	74.8727	85.1928	19.766
KDM2A_401	TGGCCGGGGCAGTTGGGCTC	5.12888	22.5439	78.3165	2.36581
KDM2A_402	CGGGGCAGTTGGGCTCAGGA	5.00377	20.8159	3.7147	86.7381
KDM2A_403	CTCAGGATGGAGACGAAAGC	4.33173	9.28494	176.88	105.596
KDM2A_404	GAGACGAAAGCTGGATGCAG	4.28389	11.7754	53.02	153.621
KDM2A_405	AGACGAAAGCTGGATGCAGC	3.52961	32.8598	180.724	76.2528
KDM2A_406	CGAAAGCTGGATGCAGCGGG	5.18653	10.4523	141.68	142.467
KDM2A_407	GCTGGATGCAGCGGGAGGTC	2.19448	44.6538	45.7688	24.8704
KDM2A_408	GTTCTCTGCGGCTGAGGTAG	4.99296	32.3061	8.61143	187.273
KDM2A_409	CACAAAGTTCTCTGCGGCTG	3.57602	4.60858	6.5134	169.388
KDM2A_410	TACATTCACAAAGTTCTCTG	8.4251	4.10266	509.355	54.47
KDM2A_411	GTATGCGAGTGTGCAAGACG	4.28432	41.6874	83.9685	63.882
KDM2A_412	TGTGCAAGACGTGGTATAAA	5.37279	22.9791	605.575	223.43
KDM2A_413	GGTGCTGCGACAAGAGACTT	3.36601	62.7908	29.4626	51.207
KDM2A_414	GGACAAAAATTGACTTGAGT	4.2449	6.77512	73.397	18.1411
KDM2A_415	AATTGACTTGAGTAGGTGTA	1.33159	3.9129	20.8703	1.47947
KDM2A_416	ACTGAGGGCCTGGGGCACAA	5.65633	167.428	12.9585	30.9584
KDM2A_417	GTGTAAGGCCATTGTGCCCC	3.525	9.40237	10.5177	18.4475
KDM2A_418	ATGATGCCACTGAGGGCCTG	4.29803	37.3842	50.4713	7.78472
KDM2A_419	GATGATGCCACTGAGGGCCT	1.56117	1.68133	4.22428	64.3308
KDM2A_420	TGATGATGCCACTGAGGGCC	2.25247	3.71977	18.095	126.328
KDM2A_421	ATTGTGCCCCAGGCCCTCAG	8.12047	30.0065	22.5867	44.087
KDM2A_422	CCTCTTGATGATGCCACTGA	2.60509	3.90634	11.5051	11.0766
KDM2A_423	GCCTCTTGATGATGCCACTG	2.96766	8.21078	31.0606	15.4692
KDM2A_424	CCCTCAGTGGCATCATCAAG	8.18983	64.1817	109.971	318.143
KDM2A_425	CAACTGAGGTCAAGGCTGAC	4.92864	199.628	0.709456	176.142
KDM2A_426	TGTTGGTCCAACTGAGGTCA	5.22851	17.6495	209.322	15.717
KDM2A_427	CAGTCAGCCTTGACCTCAGT	2.67186	6.4363	114.612	77.74
KDM2A_428	TAGAGATGTTGGTCCAACTG	4.44744	20.9645	195.067	9.91671
KDM2A_429	CAGTTGCTTTTTAGAGATGT	1.70334	2.05736	0.832795	1.89842
KDM2A_430	TCTCTAAAAAGCAACTGACA	5.33506	100.509	18.2388	6.55371
KDM2A_431	AACTGACATGGCTCGTCAAT	4.70812	28.0793	427.98	567.206
KDM2A_432	TGGCTCGTCAATAGGCTGCC	4.12322	11.8126	5.70511	9.93194
KDM2A_433	AGGAGCAGCCTGCTAGGAGG	17.5746	576.63	621.39	522.21
KDM2A_434	ACCAGGAGCAGCCTGCTAGG	9.96536	63.1551	403.326	413.205
KDM2A_435	CTGAAAGACCTCCTCCTAGC	5.16591	42.054	17.7505	7.35538
KDM2A_436	CAGACCAGGAGCAGCCTGCT	6.54494	50.6555	29.3832	146.776
KDM2A_437	TCCTCCTAGCAGGCTGCTCC	6.18862	51.6759	13.5713	68.1633
KDM2A_438	GAGGGCAGAGACTGCAGACC	10.0608	145.694	223.839	101.575
KDM2A_439	GGGGCAGCTGGAGGTGCTGA	10.1081	140.352	566.412	547.56
KDM2A_440	GGGGGCAGCTGGAGGTGCTG	3.11125	16.6619	43.0545	665.184
KDM2A_441	CCTGAGAAGGGGGCAGCTGG	6.02108	6.01512	303.289	117.811
KDM2A_442	GGTCCTGAGAAGGGGGCAGC	3.06126	9.52615	158.363	68.1997
KDM2A_443	GATCAAGGGTCCTGAGAAGG	5.55413	31.2681	144.926	36.9206
KDM2A_444	AGATCAAGGGTCCTGAGAAG	5.01157	70.8984	31.9946	197.054
KDM2A_445	CCTCCAGCTGCCCCCTTCTC	4.75605	35.2132	63.5623	109.85
KDM2A_446	AAGATCAAGGGTCCTGAGAA	2.39672	4.68625	24.3446	186.111
KDM2A_447	GAAGATCAAGGGTCCTGAGA	5.68942	18.8107	522.06	13.5335
KDM2A_448	TACTGCCCACCGAAGATCAA	7.5534	22.5525	111.872	123.718
KDM2A_449	CTACTGCCCACCGAAGATCA	4.44659	5.09775	33.7597	24.0227
KDM2A_450	TTCTCAGGACCCTTGATCTT	8.31237	8.05516	272.014	90.1429
KDM2A_451	TCAGGACCCTTGATCTTCGG	2.8323	9.07448	430.32	150.269
KDM2A_452	CAGGACCCTTGATCTTCGGT	8.1491	349.074	253.638	78.975
KDM2A_453	CTTGATCTTCGGTGGGCAGT	3.40813	7.72479	121.621	59.9246
KDM2A_454	TCGGTGGGCAGTAGGAATCA	4.93686	2.21362	753.06	958.23
KDM2A_455	TAAGCAAGTCCCGAATTTGA	6.18904	37.9568	229.663	272.36
KDM2A_456	GTAAGCAAGTCCCGAATTTG	3.88242	7.01899	74.2781	681.07
KDM2A_457	GAATCAAGGACCCTCAAATT	3.15337	26.7091	199.445	59.7536
KDM2A_458	AATCAAGGACCCTCAAATTC	5.74825	15.6735	46.1551	11.7119
KDM2A_459	TCGGGACTTGCTTACTCCAC	3.98777	8.03594	20.8845	15.9318
KDM2A_460	ATACCTGGTTTATCAGCCGG	3.7217	13.3936	168.3	10.9636
KDM2A_461	AGCATACCTGGTTTATCAGC	3.42121	10.0378	2.58856	7.32017
KDM2A_462	ACTCCACCGGCTGATAAACC	4.70697	14.9962	74.9467	126.116
KDM2A_463	TTCTCTTGCCTGTACAGGTC	5.65866	24.3937	27.9832	248.792
KDM2A_464	AGGACAATCGCAGCAAGCTC	4.06964	43.8084	4.24642	10.7688
KDM2A_465	GCCGGAAGTCGGTCATGTTC	7.75675	80.2713	55.9453	42.7968
KDM2A_466	TCCGGAACATGACCGACTTC	6.31948	39.9259	154.681	28.3267
KDM2A_467	AAGGCCTGCCAGCCGGAAGT	7.35252	74.82	49.6839	26.9141
KDM2A_468	GAACATGACCGACTTCCGGC	16.9558	628.875	358.512	242.636
KDM2A_469	ATGACCGACTTCCGGCTGGC	1.05294	1.32181	5.87549	4.08854
KDM2A_470	TGATGTCAAGGCCTGCCAGC	7.92633	18.5662	180.642	161.706
KDM2A_471	GCGTGGCATCTGTGATGTCA	3.35809	12.387	313.133	45.8867
KDM2A_472	GCGAATTATGAGGCGAAGCG	2.54237	9.09	7.80187	42.103
KDM2A_473	GGGGCATGTGGCGAATTATG	3.77362	10.0318	34.7931	67.9169
KDM2A_474	GTCGAGACAGGAGGGGCATG	14.2942	68.8593	114.504	48.8588
KDM2A_475	AGGTCGAGTCGAGACAGGAG	3.60448	34.4914	5.67188	93.4524
KDM2A_476	GAGGTCGAGTCGAGACAGGA	6.38727	736.268	834.372	30.42
KDM2A_477	TGAGGTCGAGTCGAGACAGG	5.88505	6.47614	291.593	72.9088
KDM2A_478	GACTGAGGTCGAGTCGAGAC	3.47643	40.1835	113.652	191.765
KDM2A_479	TAAGGTGGCTGCAGTGACTG	4.63603	14.8783	460.075	35.6737
KDM2A_480	TGGAGGACTGATCTGTAAGG	7.05106	57.4469	118.302	70.1663
KDM2A_481	GATTGGAGGACTGATCTGTA	11.0503	44.7713	13.3723	243.149
KDM2A_482	GACAGCAGTGAGTAGATTGG	9.4349	21.8902	185.138	108.458
KDM2A_483	CCCGACAGCAGTGAGTAGAT	7.74977	14.1692	66.255	16.6352
KDM2A_484	TCCAATCTACTCACTGCTGT	1.72926	1.91274	9.41913	14.8233
KDM2A_485	CCAATCTACTCACTGCTGTC	5.36768	13.6365	78.3448	3.56704
KDM2A_486	CTCTGTGAGAGAGTAGCGAG	3.58245	11.9225	97.5572	71.487
KDM2A_487	CTCTCTCACAGAGCTCAATA	8.82283	21.6674	539.7	14.7491
KDM2A_488	CTCACAGAGCTCAATATGGC	10.9415	17.6074	113.919	192.126
KDM2A_489	GCCGTAGGTAGATCAGGGTC	3.72347	31.8372	4.20355	157.804
KDM2A_490	AATGCGCCGTAGGTAGATCA	3.58265	21.8705	157.931	4.51485
KDM2A_491	CAATGCGCCGTAGGTAGATC	2.42329	6.4117	364.98	175.959
KDM2A_492	ACCAGACCCTGATCTACCTA	7.0729	66.5029	43.5954	443.625
KDM2A_493	TGACGTTGGCAATGCGCCGT	2.77711	5.18529	19.95	27.885
KDM2A_494	AAGGTCGATCAAGGTGACGT	2.98553	10.5598	9.4378	44.343
KDM2A_495	GCATCCTCGAAGGTCGATCA	4.38825	218.314	12.5803	3.93012
KDM2A_496	GTCACCTTGATCGACCTTCG	4.41026	13.0037	153.692	26.1847
KDM2A_497	TGATCTGCTTGCATCCTCGA	2.81437	15.4261	54.495	40.2558
KDM2A_498	GTCTGAGATGAAGTGCTCGC	7.84568	89.3786	310.053	15.041
KDM2A_499	CAGGCAGTAGAGGCTGTTGA	2.89029	6.15712	27.9646	5.50315
KDM2A_500	TCTCGTCAGACAGGCAGTAG	2.19471	3.20056	36.074	13.8671
KDM2A_501	GTATCAGCTTCTCGTCAGAC	4.60653	62.8875	26.3165	96.8637
