# Supplementary material for: Histone demethylase KDM2A is a selective vulnerability of cancers relying on alternative telomere maintenance
Source: Nat Commun. 2023 Mar 29;14:1756. doi: 10.1038/s41467-023-37480-2 (PMC10060224; doi:10.1038/s41467-023-37480-2)
Supplement: Supplementary file 13 — Source Data [file 41467_2023_37480_MOESM13_ESM.zip]

Archive with 2 entries (2 files):
- Source Data_Uncropped blots.pdf
- Source data - Excel files for data points.xlsx
