# Supplementary material for: Histone demethylase KDM2A is a selective vulnerability of cancers relying on alternative telomere maintenance
Source: Nat Commun. 2023 Mar 29;14:1756. doi: 10.1038/s41467-023-37480-2 (PMC10060224; doi:10.1038/s41467-023-37480-2)
Supplement: Supplementary file 13 — Source Data [file 41467_2023_37480_MOESM13_ESM.zip › Source data - Excel files for data points.xlsx]

## Sheet: Fig1e
Competition-based proliferation assay - ALT#1
Plotted is the %GFP cells (normalized to the d0 measurement) at the indicated time-points.
sgCtrl	d-0	d-7	d-14	d-21	d-28
Experiment-1	100	99.4652	97.3262	93.4046	91.2656
Experiment-2	100	96.2298	94.2549	93.5368	96.5889
Experiment-3	100	98.3607	95.4463	94.5355	96.357
Average	100	98.0186	95.6758	93.8257	94.7372
S.E.M	0	1.64462	1.54845	0.618304	3.0087
t-test		0.172191	0.0401837	0.00332606	0.0938563
sgK#1
Experiment-1	100	29.5597	6.28931	2.51572	1.25786
Experiment-2	100	27.907	6.97674	2.90698	0.581395
Experiment-3	100	33.3333	9.61538	1.92308	0.641026
Average	100	30.2667	7.62715	2.44859	0.826761
S.E.M	0	2.78139	1.75584	0.495373	0.374533
t-test		0.000529881	0.000120415	8.5955e-06	4.75408e-06
sgK#2
Experiment-1	100	30.9859	9.15493	3.52113	1.40845
Experiment-2	100	38.1579	13.1579	5.26316	2.63158
Experiment-3	100	37.5839	10.7383	4.69799	2.01342
Average	100	35.5759	11.017	4.49409	2.01782
S.E.M	0	3.98539	2.01599	0.888734	0.611576
t-test		0.00127319	0.000171053	2.88631e-05	1.2986e-05
sgPCNA
Experiment-1	100	4.32692	0.480769	0.961538	0.480769
Experiment-2	100	3.53535	1.0101	0.505051	0.505051
Experiment-3	100	4.30622	0.956938	0.478469	0.478469
Average	100	4.05617	0.815936	0.648353	0.488096
S.E.M	0	0.451155	0.291478	0.271552	0.0147278
t-test		7.37041e-06	2.87875e-06	2.4902e-06	7.3014e-09

## Sheet: Fig 1f
Competition-based proliferation assay - Saos2
Plotted is the %GFP cells (normalized to the d0 measurement) at the indicated time-points.
sgCtrl	d-0	d-7	d-14	d-21	d-28
Experiment-1	100	99.4163	94.9416	92.0233	89.8833
Experiment-2	100	93.858	96.3532	87.9079	85.0288
Experiment-3	100	89.603	96.5974	87.7127	82.7977
Average	100	94.2924	95.9641	89.2146	85.9033
S.E.M	0	4.92106	0.893817	2.43438	3.62281
t-test		0.182302	0.0159585	0.0165612	0.0213143
sgK#1
Experiment-1	100	44.6735	6.52921	1.37457	0.343643
Experiment-2	100	45.4545	5.72391	1.6835	0.673401
Experiment-3	100	49.2857	6.42857	1.78571	0.714286
Average	100	46.4713	6.22723	1.6146	0.57711
S.E.M	0	2.46847	0.438785	0.214058	0.203219
t-test		0.000708106	7.29835e-06	1.5779e-06	1.39263e-06
sgK#2
Experiment-1	100	50.1792	13.6201	5.01792	2.15054
Experiment-2	100	52.0599	12.7341	4.49438	2.62172
Experiment-3	100	55.336	11.4625	4.34783	1.97628
Average	100	52.525	12.6055	4.62004	2.24952
S.E.M	0	2.60965	1.08454	0.352278	0.333909
t-test		0.00100568	5.13296e-05	4.54708e-06	3.8895e-06
sgPCNA
Experiment-1	100	30.6358	5.49133	2.89017	2.31214
Experiment-2	100	29.7688	4.91329	2.89017	2.02312
Experiment-3	100	30.0578	5.78035	3.17919	1.44509
Average	100	30.1541	5.39499	2.98651	1.92678
S.E.M	0	0.441481	0.441481	0.166864	0.441481
t-test		1.33172e-05	7.25889e-06	9.86144e-07	6.75458e-06

## Sheet: Fig 1k
Competition-based proliferation assay
Plotted is the %GFP cells (normalized to the d0 measurement) at the indicated time-points.
Saos2 + sgK#1	d-0	d-7	d-14	d-21	d-28
Experiment-1	100	51.2104	8.56611	1.8622	0.931099
Experiment-2	100	54.0594	7.52475	2.57426	0.990099
Experiment-3	100	52.9412	8.23529	1.56863	0.784314
Average	100	52.737	8.10872	2.00169	0.901837
S.E.M	0	1.43542	0.532092	0.517124	0.105967
t-test		0.000307323	1.11762e-05	9.28165e-06	3.81146e-07
Saos2 + KDM2A-1r + sgK#1
Experiment-1	100	90.4255	86.1702	82.9787	79.7872
Experiment-2	100	95.8333	91.2037	84.7222	87.037
Experiment-3	100	94.5946	90.991	89.1892	83.7838
Average	100	93.6178	89.455	85.63	83.536
S.E.M	0	2.83313	2.84667	3.20321	3.63125
t-test		0.0598499	0.0234409	0.0161626	0.0158311
Saos2 + KDM2A-1r + sgK#2
Experiment-1	100	32.0388	13.3495	6.06796	2.6699
Experiment-2	100	33.82	11.9221	5.3528	2.18978
Experiment-3	100	28.7411	10.4513	4.75059	1.90024
Average	100	31.5333	11.9077	5.39045	2.25331
S.E.M	0	2.57689	1.44916	0.65949	0.388745
t-test		0.000471852	9.01935e-05	1.61963e-05	5.27232e-06
Saos2 + sgK#2
Experiment-1	100	62.5954	17.5573	6.48855	3.43511
Experiment-2	100	61.5222	17.5476	6.97674	3.17125
Experiment-3	100	64.5291	20.2405	6.81363	2.40481
Average	100	62.8822	18.4484	6.75964	3.00372
S.E.M	0	1.52381	1.55197	0.248535	0.535192
t-test		0.00056132	0.000120698	2.36833e-06	1.0148e-05
Saos2 + KDM2A-2r + sgK#1
Experiment-1	100	29.5918	2.55102	0.765306	0.510204
Experiment-2	100	30.8108	2.7027	0.540541	0.27027
Experiment-3	100	33.1522	3.26087	0.543478	0.271739
Average	100	31.1849	2.8382	0.616442	0.350738
S.E.M	0	1.80941	0.373819	0.128929	0.138104
t-test		0.000230376	4.93409e-06	5.60982e-07	6.40238e-07
Saos2 + KDM2A-2r + sgK#2
Experiment-1	100	97.1591	92.8977	88.3523	89.2045
Experiment-2	100	96.6292	95.2247	92.9775	91.0112
Experiment-3	100	95.756	90.7162	84.0849	83.5544
Average	100	96.5148	92.9462	88.4716	87.9234
S.E.M	0	0.708529	2.25466	4.44752	3.89001
t-test		0.0134979	0.0324096	0.0461997	0.0328886

## Sheet: Fig 1i
Tumor volums (mm3)
(wks)	sgCtrl (n=6)						sgK#1 (n=6)						sgK#2 (n=6)
0	0	0	0	0	0	0	0	0	0	0	0	0	0	0	0	0	0	0
5	111.93	117.344	36.3173	41.3909	35.5344	75.7248	27.8105	11.1169	0.5	14.526	0	14.9698	37.696	9.16397	10.3322	21.4552	2.53193	10.5021
6	82.7774	111.946	232.368	144.4	131.867	114.051	50.4037	0	8.60989	11.3152	0.5	48.9528	57.0258	7.0144	21.6051	17.9101	3.21311	35.721
7	284.752	236.196	250.366	122.647	210.08	279.613	80.5142	0	26.0931	40.7555	17.1636	0.5	98.1153	12.2652	66.25	24.918	22.6464	23.9539
8	361.175	301.432	290.633	382.853	532.955	408.812	154.391	0.5	0.5	56.4371	47.9034	52.8604	176	31.385	8.0255	25.1174	42.1169	81.7219

## Sheet: Fig 2a
Competition-based proliferation assay - IMR90-T
Plotted is the %GFP cells (normalized to the d0 measurement) at the indicated time-points.
sgCtrl	d-0	d-7	d-14	d-21	d-28
Experiment-1	100	98.0306	108.753	98.4683	107.44
Experiment-2	100	91.5525	113.699	100.228	103.653
Experiment-3	100	90.5437	117.021	104.965	102.128
Average	100	93.3756	113.158	101.22	104.407
S.E.M	0	4.06279	4.16074	3.35984	2.73514
t-test		0.105846	0.0317536	0.593547	0.108001
sgK#1
Experiment-1	100	88.3721	72.6098	67.4419	68.2171
Experiment-2	100	85.7923	68.0328	57.6503	52.7322
Experiment-3	100	77.3869	68.593	61.5578	55.0251
Average	100	83.8505	69.7452	62.2166	58.6581
S.E.M	0	5.74427	2.4966	4.92893	8.35727
t-test		0.0396793	0.00226211	0.0056248	0.0133494
sgK#2
Experiment-1	100	95.0904	68.4755	60.4651	56.5891
Experiment-2	100	83.0729	77.0833	74.4792	66.6667
Experiment-3	100	88.2979	65.4255	65.9574	56.6489
Average	100	88.8204	70.3281	66.9672	59.9683
S.E.M	0	6.02578	6.04569	7.06139	5.80108
t-test		0.0847154	0.0135574	0.014893	0.00692717
sgPCNA
Experiment-1	100	5.26316	1.19617	1.43541	1.19617
Experiment-2	100	5.7971	2.41546	0.483092	1.44928
Experiment-3	100	5.85242	2.03562	1.01781	2.03562
Average	100	5.63756	1.88242	0.97877	1.56036
S.E.M	0	0.325418	0.623914	0.477356	0.430609
t-test		3.96426e-06	1.3478e-05	7.74645e-06	6.37823e-06

## Sheet: Fig 2b
Competition-based proliferation assay - HeLa
Plotted is the %GFP cells (normalized to the d0 measurement) at the indicated time-points.
sgCtrl	d-0	d-7	d-14	d-21	d-28
Experiment-1	100	101.429	86.7857	94.6429	88.9286
Experiment-2	100	108.915	98.062	100	94.5736
Experiment-3	100	102.362	90.1575	87.0079	88.189
Average	100	104.235	91.6684	93.8836	90.5637
S.E.M	0	4.07942	5.788	6.52926	3.49232
t-test		0.21397	0.130186	0.246157	0.0427504
sgK#1
Experiment-1	100	89.6774	75.4839	62.5806	59.3548
Experiment-2	100	79.1411	64.4172	65.0307	60.1227
Experiment-3	100	77.3333	67.3333	62	52.6667
Average	100	82.0506	69.0781	63.2038	57.3814
S.E.M	0	6.66656	5.73595	1.60856	4.10109
t-test		0.0430351	0.0112762	0.000636402	0.00307237
sgK#2
Experiment-1	100	87.8205	80.7692	69.8718	57.0513
Experiment-2	100	88.4848	67.2727	64.8485	60
Experiment-3	100	83.75	63.125	63.75	57.5
Average	100	86.6851	70.389	66.1568	58.1838
S.E.M	0	2.5635	9.22567	3.26386	1.58883
t-test		0.0121314	0.0308667	0.00308591	0.000480873
sgPCNA
Experiment-1	100	6.19835	2.06612	1.65289	1.23967
Experiment-2	100	6.77966	2.54237	2.11864	1.27119
Experiment-3	100	4.78261	2.17391	1.73913	0.434783
Average	100	5.92021	2.2608	1.83689	0.981879
S.E.M	0	1.02717	0.249734	0.247788	0.474062
t-test		3.97323e-05	2.17619e-06	2.12393e-06	7.64037e-06

## Sheet: Fig 2c
Competition-based proliferation assay - NCI-H1299
Plotted is the %GFP cells (normalized to the d0 measurement) at the indicated time-points.
sgCtrl	d-0	d-7	d-14	d-21	d-28
Experiment-1	100	103.105	98.3182	97.0246	103.752
Experiment-2	100	103.728	94.8586	105.527	103.213
Experiment-3	100	101.261	98.8651	101.261	101.513
Average	100	102.698	97.3473	101.271	102.826
S.E.M	0	1.28262	2.17255	4.25121	1.16837
t-test		0.0677761	0.168734	0.656191	0.0525246
sgK#1
Experiment-1	100	99.6835	82.5949	73.7342	66.7722
Experiment-2	100	93.7107	84.2767	80.1887	77.044
Experiment-3	100	87.4608	81.8182	79.3103	73.3542
Average	100	93.6184	82.8966	77.7444	72.3901
S.E.M	0	6.11189	1.25673	3.50061	5.20336
t-test		0.212255	0.00179485	0.00814622	0.0116329
sgK#2
Experiment-1	100	85.3503	73.5669	79.9363	74.8408
Experiment-2	100	82.3718	68.9103	71.7949	60.8974
Experiment-3	100	95.0769	71.0769	73.8462	71.3846
Average	100	87.5997	71.1847	75.1924	69.0409
S.E.M	0	6.64453	2.33018	4.2344	7.26111
t-test		0.0838453	0.00217267	0.00957244	0.0178468
sgPCNA
Experiment-1	100	4.46009	0.938967	0.938967	0.704225
Experiment-2	100	5.33981	1.21359	0.728155	0.970874
Experiment-3	100	5.65111	1.2285	1.2285	0.737101
Average	100	5.15034	1.12702	0.965208	0.804067
S.E.M	0	0.617699	0.163029	0.251203	0.145391
t-test		1.41368e-05	9.06262e-07	2.14462e-06	7.16091e-07

## Sheet: Fig 3e
Competition-based proliferation assay
Plotted is the %GFP cells (normalized to the d0 measurement) at the indicated time-points.
Saos2 + Vector + sgK#1	d-0	d-7	d-14	d-21	d-28
Experiment-1	100	51.2104	8.56611	1.8622	0.931099
Experiment-2	100	54.0594	7.52475	2.57426	0.990099
Experiment-3	100	52.9412	8.23529	1.56863	0.784314
Average	100	52.737	8.10872	2.00169	0.901837
S.E.M	0	1.43542	0.532092	0.517124	0.105967
t-test		0.000307323	1.11762e-05	9.28165e-06	3.81146e-07
Saos2 + KDM2A(wild-type) + sgK#1
Experiment-1	100	89.3939	74.6212	69.3182	62.5
Experiment-2	100	90.625	85.5469	80.4688	75.7812
Experiment-3	100	96.3855	79.9197	74.2972	68.2731
Average	100	92.1348	80.0293	74.6947	68.8514
S.E.M	0	3.73233	5.46366	5.5859	6.65949
t-test		0.0675459	0.0240527	0.0158568	0.0148969
Saos2 + KDM2A(D214A) + sgK#1
Experiment-1	100	51.31	6.11354	2.18341	0.873362
Experiment-2	100	50.3198	5.54371	2.34542	0.426439
Experiment-3	100	49.1954	5.28736	2.06897	0.689655
Average	100	50.2751	5.6482	2.19926	0.663152
S.E.M	0	1.05803	0.422886	0.138906	0.224637
t-test		0.000150879	6.69608e-06	6.72409e-07	1.70459e-06
Saos2 + KDM2A(N298A) + sgK#1
Experiment-1	100	58.6364	11.8182	5.45455	2.04545
Experiment-2	100	50.1085	12.3644	4.77223	2.81996
Experiment-3	100	61.086	12.4434	5.65611	3.61991
Average	100	56.6103	12.2087	5.2943	2.82844
S.E.M	0	5.7624	0.340483	0.463215	0.787262
t-test		0.00582777	5.01375e-06	7.9742e-06	2.18788e-05
Saos2 + KDM2A(S603D) + sgK#1
Experiment-1	100	46.1224	8.16327	2.85714	0.816327
Experiment-2	100	46.1864	8.89831	3.38983	1.27119
Experiment-3	100	43.4263	8.36653	3.18725	1.59363
Average	100	45.2451	8.47603	3.14474	1.22705
S.E.M	0	1.57542	0.379557	0.268876	0.390525
t-test		0.000275833	5.73271e-06	2.56883e-06	5.21071e-06
Saos2 + KDM2A(C620/623A) + sgK#1
Experiment-1	100	52.5424	13.5593	6.77966	2.54237
Experiment-2	100	56.6406	14.8437	6.64062	2.34375
Experiment-3	100	55.3435	16.4122	8.01527	3.43511
Average	100	54.8422	14.9384	7.14518	2.77375
S.E.M	0	2.09462	1.4288	0.756714	0.581308
t-test		0.0007164	9.40359e-05	2.2137e-05	1.19156e-05
Saos2 + KDM2A(V801A/L803A) + sgK#1
Experiment-1	100	92.1519	74.1772	67.0886	54.9367
Experiment-2	100	90.7731	74.3142	65.586	51.3716
Experiment-3	100	88.9182	74.1425	66.7546	53.562
Average	100	90.6144	74.2113	66.4764	53.2901
S.E.M	0	1.62268	0.0908001	0.788972	1.79806
t-test		0.00981714	4.13228e-06	0.000184578	0.000493566

## Sheet: Fig 4d
Percentages of cells with ≥ 4 TIFs
	IMR90-T	ALT#1	dATRX#1	dATRX#2
Experiment-1	0	31.8681	3.44828	3.77358
Experiment-2	0.352113	25.974	4.96894	4.72441
Experiment-3	0.507614	28.2209	2.54777	3.06748

## Sheet: Fig 4e
Competition-based proliferation assay
Plotted is the %GFP cells (normalized to the d0 measurement) at the indicated time-points.
ALT#1 + sgK#1	d-0	d-7	d-14	d-21	d-28
Experiment-1	100	65.7371	27.8884	12.5498	2.39044
Experiment-2	100	64.0074	24.3043	9.27644	3.33952
Experiment-3	100	64.8897	23.3456	9.55882	3.86029
Average	100	64.8781	25.1794	10.4617	3.19675
S.E.M	0	0.864874	2.39454	1.81386	0.745256
t-test		0.000202067	0.000341239	0.000136767	1.97559e-05
IMR90-T + sgK#1
Experiment-1	100	88.6598	80.4124	72.3711	60.2062
Experiment-2	100	86.8687	73.3333	58.7879	55.9596
Experiment-3	100	85.2071	73.3728	56.213	50.2959
Average	100	86.9119	75.7062	62.4573	55.4872
S.E.M	0	1.72675	4.07574	8.68158	4.97202
t-test		0.00575205	0.0092521	0.017362	0.0041331
dATRX#1 + sgK#1
Experiment-1	100	83.3333	68.75	59.7222	45.8333
Experiment-2	100	87.541	69.1803	56.3934	41.9672
Experiment-3	100	85.9589	75	59.2466	47.2603
Average	100	85.6111	70.9768	58.4541	45.0203
S.E.M	0	2.12528	3.49085	1.80034	2.7386
t-test		0.00719364	0.00478765	0.000625352	0.000826023
dATRX#2 + sgK#1
Experiment-1	100	88.9706	63.6029	56.9853	46.6912
Experiment-2	100	90.5263	67.0175	52.6316	41.4035
Experiment-3	100	95.8333	68.0556	51.0417	40.9722
Average	100	91.7767	66.2253	53.5528	43.0223
S.E.M	0	3.59819	2.32962	3.07705	3.18465
t-test		0.0582957	0.0015821	0.00145975	0.00103971

[truncated: 58 more sheets: Fig 4h, Fig 4j, Fig 5a, Fig 5c, Fig 5g, Fig 5i, Fig 6b, Fig 6f, Fig 6h, Fig 7b, Fig 7e, Fig 7f, Fig 7i, Fig 7l, Supplementary Fig 1b, Supplementary Fig 2c, Supplementary Fig 2d, Supplementary Fig 2e, Supplementary 2f, Supplementary Fig 3c …]
